# Supplementary material for: Antioxidative effects of molybdenum and its association with reduced prevalence of hyperuricemia in the adult population
Source: PLoS One. 2024 Aug 1;19(8):e0306025. doi: 10.1371/journal.pone.0306025 (PMC11293656; doi:10.1371/journal.pone.0306025)
Supplement: S1 Dataset — (CSV) [file pone.0306025.s008.csv]

SEQN	SDDSRVYR	RIAGENDR	RIDAGEYR	RIDRETH1	RIDRETH3	BMXWT	BMXBMI	BPXSY1	BPXDI1	BPXSY2	BPXDI2	BPXSY3	BPXDI3	BPXSY4	BPXDI4	BPQ020	BPQ030	BPQ040A	BPQ050A	DIQ010	LBXGLU	URXUCR	URDACT	LBXSAL	LBXSBU	LBXSGL	LBXSUA	DM	HTN	correctedscr_new	GFR.CKDEPIcorrected	DurDM	DMDEDUC2	INDFMPIR	OCQ260	DMDEDUC01	DMDEDUC02	OCQ260_01	SMQ020_040	URXUHG	URXUBA	URXUBE	URDUCD	URXUCO	URXUCS	URXUMO	URXUPB	URXUPT	URXUSB
1	1	2	2	4		12.5	14.9													2								0	0					.86		6	5	4
2	1	1	77	3		75.4	24.9	106	58	98	56	98	56			2				2	83.7	145	6.27586206896552	4.5	19	78	6.1	0	0	.8561	83.7987132325172		5	5	1	5	4	1	3
3	1	2	10	3		32.9	17.63	110	60	104	64	112	62							2		126	8.25396825396825					0	0					1.47		6	5	4
4	1	1	1	4		13.3														2								0	0					.57		6	5	4
5	1	1	49	3		92.5	29.1	122	82	122	84	122	82			1	1	1	1	2	99.9	172	3.54651162790698	4.5	16	95	6.8	0	1	.9574	92.7405216194489		5	5	1	5	4	1	2		1.8	.09	.472675	.29	6.5	109.1	.7	.03	.19
6	1	2	19	5		59.2	22.56	116	64	116	60	112	80			2				2		124	4.03225806451613	5	9	79	3	0	0	.6535	128.890132139142			1.21		6	5	4		1.47	6.2	.09	.252525	.54	6.3	74.9	.8	.03	.17
7	1	2	59	4		78	29.39	130	78	122	80	124	82			1	1	1	2	2	85.6	128	5.234375	4.5	10	81	4.3	0	1	.7548	86.8546204700112		2		1	2	3	1	2
8	1	1	13	3		40.7	15.51			106	44	100	48	96	56					2	84.2	121	5.04132231404959	4.4	18	77	5.2	0	0	.4509	170.97241168536			.53		6	5	4
9	1	2	11	4		45.5	18.48	104	60	114	52	110	48							2		232	4.13793103448276					0	0							6	5	4
10	1	1	43	4		111.8	30.94	152	98	142	94	142	96			2				2	89.8	279	3.97849462365591	4.2	13	87	6	0	1	1.0587	85.6575286047879		3			3	3	4	1
11	1	1	15	3		65	22	110	52	110	52	104	50							2	95.9	166	2.65060240963855	4.8	14	88	7.1	0	0	.8561	129.534049650263			1.25		6	5	4
12	1	1	37	3		99.2	30.62	182	108	172	98	176	100			1	1	1	1	2	82.9	99	34.6464646464646	4.7	20	75	5.7	0	1	1.16	80.0001482736011		4	4.93	4	4	4	2	3		3.6	.09	.29775	.35	2.5	66.2	.4	.03
13	1	1	70	1		63.6	25.57	140	78	130	62	130	70			1	1	1	1	1		86	49.1860465116279	4	19	142	6.9	1	1	.8561	88.0222793360529	3	1	1.07		2	3	4	2
14	1	1	81	3		75.5	27.33	142	56			134	58	138	64	2				2		197	16.9035532994924	4.5	14	115	6.2	0	0	1.16	58.7296923337939		2	2.67		2	3	4	1
15	1	2	38	3		81.599	26.68	106	68	112	68	106	70			2				2	98.8	188	3.45744680851064	4.4	12	93	3.8	0	0	.7548	100.660413127193		5	4.52	5	5	4	3	1	5.16
16	1	2	85	4		41.5	19.96	164	62	142	58	136	62			2				2		138	29.9275362318841	4	28	75	4.4	0	1	1.0587	48.0641971813534		1	.38		2	3	4	3
17	1	1	2	4		11.4	14.52													2								0	0					.92		6	5	4
18	1	2	1	3		11.1														2								0	0					2.84		6	5	4
19	1	1	0	1		11.5																						0	0					2.4		6	5	4
20	1	2	23	1		59.8	23.68	102	56	102	58	104	62			2				2	90.6	111	8.73873873873874	4.4	10	86	2.7	0	0	.4509	141.592439808252		1	3.03		2	3	4	2	1.37
21	1	1	18	1		112.9	39.76	126	84	122	80	116	76			2				2	86.8	50	1.6	4.8	12	83	7.9	0	0	.9574	115.303590411907			1.8		6	5	4				.09	.0312	.05	.6	12.8	.07	.03	.03
22	1	2	13	4		50.9	19.35	106	76			104	74	106	72					2		225	12.4444444444444	4.7	12	86	4.4	0	0	.6535	134.438660902219			.75		6	5	4
23	1	2	12	4		75	26.23	100	50	98	54	96	58							2	93.1	255	10.3529411764706	4.4	10	86	4.4	0	0	.8561	103.765955016199			5		6	5	4
24	1	2	53	3		69.9	25.93	110	78	116	70	112	72			2				2		59	6.44067796610169	4.7	10	85	3.8	0	0	.7548	90.5935828861854		3	2.67		3	3	4	1
25	1	2	42	3		104.5	37.6			120	86	118	86	120	84	1	1	1	1	2	102.6	216	5.18518518518519	4.3	14	95	5.2	0	1	.6535	109.661046062555		4	1.77	1	4	4	1	2	.95	1.6	.09	.4604	.4	13.1	70.4	1	.03
26	1	2	14	1		85.6	32.18	100	60	102	62	96	60							2		149	19.1275167785235	4.5	9	92	5.7	0	0	.5522	141.104059970306			2.51		6	5	4			9.1	.09	.090625	.41	5.5	41.7	2.1	.03	.1
27	1	1	18	1		72.2	27.75	120	80	118	76	116	78			2				2		75	4.8					0	0						5	6	5	3			.5	.09	.1346	.25	2.4	28	2.2	.03	.11
28	1	1	18	3		62.7	19.44	98	42	96	44	88	42			2				2	90.4	243	13.1275720164609	5	11	84	4.7	0	0	.6535	141.720709757137			3.43		6	5	4			3.3	.09	.11275	1.14	7.7	166.2	.4	.03	.09
29	1	1	62	3		113	36.94	124	70	122	76	126	66			1	1	1	1	1	142.1	346	60.2601156069364	4.5	33	136	7.8	1	1	1.0587	74.9551126790247	1	3	1.07		3	3	4	2
30	1	2	7	4		21.7	13.65													9		100	9.4					0	0							6	5	4
31	1	2	15	1		47.5	17.66	100	50	106	56	102	44							2	75.7	295	14.8474576271186	4.4	11	73	4.8	0	0	.6535	132.563107143972			.33		6	5	4
32	1	1	10	4		43.5	19.05	106	62	110	60	110	56							2		165	6					0	0					1.54		6	5	4
33	1	1	46	1		110.5	36.159	110	74	108	70	106	72			2				2		135	4	4.2	15	101	7.7	0	0	.7548	109.72088638631		3	1.78	1	3	3	1	2		.9	.09	.405025	.22	17.9	44.9	.8	.03	.11
34	1	2	38	4		67.4	25.62	116	76	116	80	114	74			2				2	96.1	173	6.70520231213873	4.4	10	90	4.8	0	0	.5522	119.212411635126		3	.92		3	3	4	1	1.34
35	1	1	2	3		11.6	14.26													2								0	0					5		6	5	4
36	1	2	6	4		22	15.88													2		111	8.64864864864865					0	0					4.61		6	5	4
37	1	1	1	3		12.2														2								0	0					5		6	5	4
38	1	1	1	1		12.4														2								0	0							6	5	4
39	1	1	7	4		25.9	15.91													2		69	2.31884057971015					0	0					.32		6	5	4
40	1	2	68	1		67.2	30.23	180	76	172	74	162	78			1	1	1	1	1		5	2860	4.4	19	121	5.8	1	1	.8561	70.0185000882023	5	1			2	3	4	3		.2	.09	.12345	.05	.4	5.8	.07	.03	.03
41	1	1	2	3		14	18.97													2								0	0					1.31		6	5	4
42	1	2	18	4		84.2	31.42	110	78	114	72	118	72			2				2	88.6	57	4.3859649122807	4	11	88	6.1	0	0	.6535	129.798723201553				1	6	5	1		.1	.7	.09	.102	.12	1.5	35.2	.4	.03	.13
43	1	2	6	2		24.5	16.82													2		92	16.304347826087					0	0					2.93		6	5	4			2.2	.09	.145125	1.74	9.3	67.7	1.1	.03	.17
44	1	2	15	3		61.3	23.21	114	64	114	66	112	68							2	87.8	97	16.7010309278351	4.5	13	86	3.9	0	0	.7548	118.31123644164			5		6	5	4
45	1	2	33	1		75.8	27.47	110	80	126	72	114	80			2				2		87	9.77011494252874	4.8	10	74	4.4	0	0	.5522	123.473918601371		3	.75	1	3	3	1	3	.23
46	1	2	85	4		57.6	23.79	128	64	126	66	130	64			1	1	2		3	102.7	169	62.1301775147929	4.4	76	100	5.6	0	1	2.8821	14.3213483530757		2	1.2		2	3	4	2
47	1	2	16	3												2				2								0	0					2.13		6	5	4
48	1	2	0	3		4.8																						0	0					2.04		6	5	4
49	1	1	12	1		61.5	23.29	96	64	94	60	94	60							2	87.7	144	6.11111111111111	4.8	12	88	6.3	0	0	.5522	158.417131314137			1.19		6	5	4
50	1	2	1	4		13.9														2								0	0					.19		6	5	4
51	1	2	0	3		7.1																						0	0					1.8		6	5	4
52	1	2	19	4		57.4	20.98	124	60	124	66	120	60			2				2				4.3	10	84	4.4	0	0	.5522	136.234076565388			2.18	1	6	5	1
53	1	2	18	1		70.5	27.96	118	52			112	58	122	60	2				2	82.9	165	3.57575757575758	4.4	7	80	3.8	0	0	.5522	137.19443762879			.18		6	5	4		.7
54	1	1	2	4		12.7	15.82													2								0	0					2.29		6	5	4
55	1	2	61	2		72.099	23.2	106	70	110	60	116	74			2				1	141.9	132	6.51515151515152	4.5	11	154	4.5	1	0	.7548	85.6429116598341	4	5	3.33	3	5	4	2	1		.6	.09	.7352	.29	6.5	44.8	1.3	.03	.11
56	1	1	21	3		81.7	24.64			122	62			120	68	2				2		151	2.71523178807947	5.4	17	87	5.9	0	0	.8561	124.187943139986		2			2	3	4	2
57	1	1	39	3		88.6	29.74			122	90	118	80	118	86	1	1	1	2	2	105.9	243	1.02880658436214	4.3	24	100	8.19	0	1	1.0587	88.0985064850902		5	5	1	5	4	1	3
58	1	2	18	1		57.1	24.05	108	68	108	74	110	80			2				2	88.4	95	6.84210526315789	4.4	9	81	3	0	0	.5522	137.19443762879				1	6	5	1		.52
59	1	1	70	1		95.3	29.28	118	70	112	70	114	72			2				2	106.6	146	6.23287671232877	4.7	13	101	7.5	0	0	.9574	80.0209591557112		2	.97		2	3	4	2		1.2	.09		.51	3		2.6	.03
60	1	1	5	3		21.5	16.2													2								0	0							6	5	4
61	1	1	4	4		19.7	16.829													2								0	0					1.77		6	5	4
62	1	2	17	5		41.5	17.36	106	68	98	64	100	68			2				2	90.2	255	3.68627450980392	4.5	10	90	2.8	0	0	.5522	138.161568609053			1.8	1	6	5	1		2.68
63	1	2	0	1		7.1																						0	0							6	5	4
64	1	2	63	4		54.2	20.48	160	62	154	82	158	82			2				2	78.4	117	34.7863247863248	3.8	13	75	4.5	0	1	.5522	100.01213216131		4	5	1	4	4	1	1
65	1	1	9	5		37.9	19.48	110	52	114	56	112	62							2		59	11.3559322033898					0	0							6	5	4
66	1	1	37	1		81.8	30.38	132	78	130	72	130	70			2				2		36	6.66666666666667	4.8	10	86	6.9	0	0	.9574	100.897069439119		4	4.13	4	4	4	2	3		.2	.09	.0926	.05	1.2	12	.2	.03	.03
67	1	1	13	1		48	23.31	110	58	110	56	110	50							2	88.4	106	6.32075471698113	5	12	88	5.3	0	0	.4509	170.97241168536					6	5	4				.09	.18985	.97	6.1	65	1.3	.03	.13
68	1	2	19	1		57.8	23.93	118	76	118	78	120	82			2				2	90.7	95	24.1052631578947	4.7	11	88	4	0	0	.7548	115.033143285837			4.34	1	6	5	1		.34		.09	.06065	.11	3.1	47.4	.6	.03
69	1	1	27	4		115.2	40.24	126	84			126	74	130	76	2				2	86.9	174	2.06896551724138	4	11	88	4.2	0	0	1.16	85.8219359406798		5	2.57	2	5	4	2	3		.6	.09	.16725	.21	4.6	32.2	1.2	.03	.18
70	1	2	3	1		14.64	15.62													2								0	0							6	5	4
71	1	1	69	1												2				1								1	0			9	3	1.26		3	3	4	2
72	1	2	15	4		54.1	18.989	120	70	116	78	120	78							2		354	9.12429378531073					0	0					2.14		6	5	4
73	1	2	7	4		22.3	15.41													2		81	12.0987654320988					0	0					.16		6	5	4
74	1	2	13	1		49.2	19.88	94	64	98	72	98	68							2	97.9	291	15.3951890034364	5	9	92	4.7	0	0	.6535	134.438660902219			1.7		6	5	4
75	1	1	8	1		27.2	15.04	98	58	98	58									2		141	11.7730496453901					0	0							6	5	4			9.9	.09	.139775	1.17	6.9	87.9	1.4	.03	.31
76	1	2	13	1		55.6	20.62			100	58	102	58	102	58					2	90.8	192	10.0520833333333	5.2	11	85	4.8	0	0	.6535	134.438660902219			1.13		6	5	4
77	1	1	25	3		80.7	25.85	114	72	116	64	112	66			2				2	93.3	140	1.78571428571429	4.5	15	91	5.9	0	0	.9574	109.77098730559		4	2.99	1	4	4	1	1		4.9	.09	.1707	.41	7.4	18.8	.5	.03	.07
78	1	1	10	3		39.299	17.05	86	58	90	60	88	56							2		131	6.7175572519084					0	0							6	5	4
79	1	2	2	3		15.1	16.7													2								0	0					.79		6	5	4
80	1	2	75	4		93.3	36.81	130	72	126	72	128	72			1	1	1	1	2		132	6.28787878787879					0	1				1			2	3	4	2
81	1	1	30	3		90.1	28.69	106	68	104	66	104	66			2				2		213	1.97183098591549	4.5	23	94	9.1	0	0	1.0587	93.8480621772826		5	3.59		5	4	4	3
82	1	2	3	5		13	14.9													2								0	0					5		6	5	4
83	1	2	60	4		90.5	32.14	118	72	114	74	122	70			2				1		375	9.06666666666667	4.5	21	82	4.5	1	0	1.0587	57.2915378911598	3	2	2.4	5	2	3	3	2
84	1	1	14	3		51.1	18.43	102	46			94	52							2	103.6	128	81.25	4.9	11	96	6	0	0	.8561	130.447179909631			3.53		6	5	4
85	1	1	18	1		79.9	29.14	110	66	112	68	110	58			2				2		176	4.88636363636364	5.2	9	81	6.5	0	0	.9574	115.303590411907				5	6	5	3				.09	.231725	.3	5.5	52.5	.7	.03	.1
86	1	2	63	3		86.8	31.88	120	62	118	70	124	66			2				2		21	2.38095238095238	5	15	90	6.2	0	0	.6535	94.6207971953441		3	2.16		3	3	4	1		.8	.09	.315225	.05	.8	10.5	.2	2.01	.09
87	1	2	14	1		56.8	22.96	112	62	110	72									2		221	14.1628959276018					0	0					5		6	5	4				.09	.309725	.77	5.7	76.5	1.5	.03	.14
88	1	2	19	1		42.8	20.84	94	66	96	64	92	68			2				2	90.2	55	6.72727272727273	4.3	8	86	3.2	0	0	.4509	145.627391775926			.74		6	5	4		.26
89	1	1	3	4		15.7	15.24													2								0	0					1.15		6	5	4
90	1	1	61	3												2				2								0	0				3	2.22		3	3	4	2
91	1	1	17	3		122.1	36.38	146	50	146	60	144	56			1	2	2		2	89	36	8.88888888888889	4.5	10	89	6.9	0	1	.7548	134.51202198423			.63		6	5	4
92	1	1	31	4												2				2								0	0				5	4.35	1	5	4	1	3
93	1	2	63	5		58.2	22.85	120	66	118	78	118	82			1	1	1	1	2		52	10.9615384615385	4.7	13	96	4.2	0	1	.7548	84.4481073992678		4	5		4	4	4	3
94	1	2	61	4		90.2	35.28	112	70	110	68	110	64			2				2	93.1	178	4.15730337078652	4	15	91	4.8	0	0	.7548	85.6429116598341		3	4.44	1	3	3	1	3
95	1	2	45	1												1	1	1	1	2								0	1				2			2	3	4	1
96	1	2	43	4		70.599	27.54	130	84	124	82	126	82			1	1	1	1	2		287	78.397212543554					0	1				2	2.51		2	3	4	3	5.13	3.5	.09	2.34775	.67	8.2	106.2	1.4	.03	.32
97	1	1	32	4		87	28.38	116	84			120	78	122	80	2				2		323	1.98142414860681					0	0				4		5	4	4	3	2
98	1	2	62	4												1	2	1	2	2								0	1				1	.84		2	3	4	1
99	1	2	0	1																								0	0							6	5	4
100	1	2	14	5		66.4	28.44	110	76			112	78	112	78					2		307	5.17915309446254					0	0					.12		6	5	4
101	1	1	52	1		70	23.55			106	76	102	76	100	74	2				2		65	7.84615384615384	4.5	16	84	6.1	0	0	.8561	99.8863485907497		5	2.17	1	5	4	1	3
102	1	2	41	5		63.4	26.32	102	70	104	70	100	70			2				2	82.3	94	78.0851063829787	4.7	13	76	3.7	0	0	.7548	98.5613070057296		1			2	3	4	3	1.66
103	1	2	3	4		16.6	17.46													2								0	0					.67		6	5	4
104	1	2	3	1		16.7	16.73													2								0	0					.78		6	5	4
105	1	2	37	4		92.3	33.409	110	50	110	48	110	48			2				2	66.5	147	15.6462585034014	3.7	7	68	2.6	0	0	.5522	120.052781102846		2			2	3	4	3	1.62
106	1	1	39	1		71.84	29.07			98	68	100	70	98	68	2				2		185	5.02702702702703	4.7	19	92	6.4	0	0	.9574	99.4894544233736		2	.31	1	2	3	1	3
107	1	2	30	1		64.7	26.97			110	50	106	54	106	54	2				2		203	4.48275862068965	4.4	11	79	3.9	0	0	.6535	119.305757463194		3		1	3	3	1	3	1.39
108	1	1	22	3		120.6	38.409	126	74	122	74	128	72			2				2		241	3.98340248962656	4.9	15	87	8.1	0	0	.8561	123.318627538006		4	4.55	1	4	4	1	3
109	1	2	11	3		48.8	19.059	110	52	106	56	102	66							2		85	206.705882352941					0	0					1.06		6	5	4			76.2	.09	.227175	.42	1.6	55.1	1.5	.03	.23
110	1	1	13	1		32.7	15.36			92	66	90	66	88	68					2		146	357.534246575342	4.7	16	81	3.9	0	0	.5522	157.308211394938			.75		6	5	4			1	.09		.37	6.1		2.1	.03	.2
111	1	2	14	1		81.3	34.909	118	74	114	74	110	68							2		187	6.79144385026738	5	11	71	6.4	0	0	.6535	133.497590275904			1.34		6	5	4
112	1	1	16	1		61.2	21.87	120	70	122	78	116	74			2				2	91.1	200	3.7	5.2	11	86	5	0	0	.8561	128.627311302711			4.07	1	6	5	1
113	1	1	27	3		77.7	23.53	116	62	118	78	126	82			2				2	94.7	69	3.76811594202899	4.7	11	93	5.09	0	0	1.2613	77.5601384234839		4	4.44	1	4	4	1	3
114	1	1	14	3		83	26.98	116	62	110	60	114	62							2		150	42.6666666666667	4.7	10	93	5.6	0	0	.6535	145.759317026488			5		6	5	4
115	1	2	59	3		56.6	20.89	134	78	122	74	116	74			1	1	1	1	2		112	4.46428571428571	4.3	8	88	4.3	0	1	.5522	102.86217238946		4			4	4	4	3
116	1	2	5	4		34.1	22.76													2								0	0					5		6	5	4
117	1	1	34	3		100	34.2	146	100			142	96	136	98	1	2	1	1	2		162	63.641975308642	4.7	18	122	6.5	0	1	.8561	113.349514578023		2	.67	1	2	3	1	2
118	1	1	85	3		95	30.67	164	78	172	78					1	1	1	1	2	102.9	80	144.75	4.5	16	105	5.7	0	1	.9574	72.0182360740442		4	2.71		4	4	4	2
119	1	1	0	3		8.6																						0	0					5		6	5	4
120	1	2	30	3		77.599	25.6	108	70	112	70	112	76			2				2	90.4	59	6.44067796610169	4.4	8	84	3.5	0	0	.6535	119.305757463194		4	4.19	1	4	4	1	2	1.8
121	1	1	38	1		81.599	28.4	120	80	112	80	114	80			2				2	96.2	172	1.33720930232558	4.5	15	92	9.8	0	0	.8561	110.208897683743		1	.92	1	2	3	1	3
122	1	1	64	3		102.9	33.56	144	40	134	52			134	52	2				2	112.7	120	22.5	4.9	21	112	5.09	0	0	1.0587	73.9094139020396		2	2.59		2	3	4	2
123	1	1	76	3		118.1	36.57	116	74			122	78	112	76	2				2	103.2	180	7.38888888888889	4.2	21	100	6.8	0	0	1.0587	67.9345558395909		1	1.9		2	3	4	1		2.8	.09	2.1601	.87	5.5	42	3.6	.03	.28
124	1	1	15	1		54.5	19.45					108	74	106	70					2		27	5.18518518518519	4.8	8	95	6.2	0	0	.7548	136.415149738228			.28		6	5	4				.09	.039775	.1	1.2	7.9	.2	.03	.03
125	1	2	39	1												2				2								0	0				4	4.55	1	4	4	1	3
126	1	2	33	1		57.6	24.01	98	56	94	48	96	56			2				2		19	8.94736842105263	4.2	10	74	2.7	0	0	.5522	123.473918601371		2	.76		2	3	4	3	.1
127	1	2	33	3												2				2								0	0				5	5	5	5	4	3	1
128	1	2	8	2		29.6	17.12	110	0	104	0	116	64							2		147	20.8163265306122					0	0					2.66		6	5	4
129	1	2	63	3		103.7	38.32	180	0	170	0	168	0			1	1	1	1	2	104.8	25	62	4.2	10	100	5.2	0	1	.4509	106.907950784327		4	5		4	4	4	2		.4	.09	.171575	.16	2.1	18.3	.2	.03
130	1	1	59	3		76.599	26.17	118	80	110	60	112	76			2				1	117.8	142	11.056338028169	4.3	23	106	4	1	0	.9574	86.4494071265791	58	2	2.58	1	2	3	1	2
131	1	1	56	3		88.3	26.83	124	78	118	80	118	84			2				2	109.5	164	2.3780487804878	4.8	16	102	6.8	0	0	1.16	70.0045895072821		4	4.44	1	4	4	1	3
132	1	2	41	3		125.2	41.93	100	66	114	66	110	68			2				2	106.8	153	15.359477124183	4	9	102	8.8	0	0	.8561	84.6414498358682		4	2.59		4	4	4	1	.61
133	1	2	1	1		13.7														2								0	0					1.38		6	5	4
134	1	1	74	3												1	1	1	1	2								0	1				5	3.11		5	4	4	1
135	1	1	9	4		55.1	23.88	110	36	100	44	106	34							2		168	4.10714285714286					0	0					0		6	5	4
136	1	1	53	1		124.3	43.73	140	70	126	70	124	68			2				2	103.5			4.4	13	106	5.3	0	0	.8561	99.1871441506144		1	1.44		2	3	4	2
137	1	1	48	3												2				2								0	0				4	3.64	1	4	4	1	3
138	1	2	14	1		90	32.82	118	46	120	50	114	48							2		235	3.78723404255319	4.5	9	78	4.7	0	0	.6535	133.497590275904			4.32		6	5	4				.09	.235375	.75	6.5	84.7	.6	.03	.25
139	1	2	12	4		53.9	21.81	100	60	100	60	92	48							2		346	9.30635838150289	4.4	9	79	4.3	0	0	.6535	135.386365460442			5		6	5	4
140	1	2	12	5		93.3	32.78	116	52	114	64			116	70					2	138.6	127	19.6850393700787	4.3	10	142	5.7	1	0	.6535	135.386365460442			1.41		6	5	4
141	1	2	35	2		65.7	26.19	128	76	134	68	148	76			2				2	94	142	3.52112676056338	4.5	12	92	3.9	0	0	.7548	102.804224890687		3		99	3	3	4	1	.93	1.8	.09	.614425	1.28	6.3	28.1	1.1	.03	.21
142	1	2	14	3		47.6	18.59	110	72	108	74	106	70							2	102.6	331	10.8459214501511	5	12	97	4.09	0	0	.7548	119.145253214139			3.6		6	5	4
143	1	2	22	1		66.7	27.69	94	52	98	42			92	54	2				2	65.3	149	6.10738255033557	3.5	8	62	3.2	0	0	.4509	142.590573825028		1	.03		2	3	4	3	49
144	1	2	13	4		92.3	35.74	124	66	114	66	120	66							2		231	14.1991341991342	4.4	8	88	3.7	0	0	.5522	142.098751228909			1.2		6	5	4
145	1	1	16	3		68.9	21.58	102	56	106	64	108	66			2				2	96	385	6.64935064935065	5	15	94	6.7	0	0	.8561	128.627311302711			5		6	5	4
146	1	2	14	1		95.2	33.85	126	60	128	50	130	60							2	93	138	5.72463768115942	4.7	11	93	4.7	0	0	.5522	141.104059970306			2.69		6	5	4			2.3	.09	.06655	.33	6.5	72.6	.8	.03	.12
147	1	1	43	1		70.5	24.14	116	60	114	64	110	64			2				2	95.6	122	4.67213114754098	4.8	14	90	4.5	0	0	.6535	118.89525729592		2	1	1	2	3	1	1		.3	.09	.399925	.34	4.5	42.1	2.3	.03	.27
148	1	1	77	5												1	1	1	1	1								1	1			1	1	3.81		2	3	4	2
149	1	2	40	2		61.3	27.06	96	60	90	60	94	58			1	2	2		2	89.5	184	5.21739130434783	4.5	8	82	3	0	1	.6535	111.212572663788		3	.88	1	3	3	1	1	.44
150	1	1	65	3		95.2	31.48	124	84	130	90	130	78			2				2	95.9	179	2.62569832402235	4.5	19	88	7.1	0	0	.9574	82.8814824033358		2			2	3	4	2
151	1	1	84	3		78.7	26.6	130	56	130	58			132	54	2				2	97.7	27	2.22222222222222	4	21	98	6.1	0	0	1.2613	51.9691650916768		1	1.33		2	3	4	2
152	1	2	4	1		20.6	16.989													2								0	0					1.15		6	5	4
153	1	1	44	3												2				2								0	0				3	4.55	1	3	3	1	3
154	1	2	8	1		25.1	15.25			96	58	90	58	90	52					2		27	9.25925925925926					0	0					.66		6	5	4
155	1	2	3	2		19.899	20.39													2								0	0					.55		6	5	4
156	1	1	22	4		83.3	22.25	134	72	130	84	134	82			2				2	103.1	249	4.45783132530121	5	10	98	4.59	0	0	.9574	112.108831216272		4	.61		4	4	4	3
157	1	1	3	3																2								0	0							6	5	4
158	1	1	29	1		63.9	24.26	124	70	120	70			118	64					2		45	7.11111111111111	5	9	93	4.09	0	0	.7548	123.638031830364		1	1.43	1	2	3	1	3
159	1	2	6	3		23.7	16.88													2		9	38.8888888888889					0	0					.89		6	5	4			.08	.09	.044325	.05	.8	5.3	.1	.03	.07
160	1	1	62	3												1	1	1	1	3		261	19.5019157088123	4.2	20	107	6.5	0	1	1.0587	74.9551126790247		5	1.5	5	5	4	3	2
161	1	1	18	1		65.099	24.44	112	34	112	36			110	44	2				2	73.09999	99	4.74747474747475	5	11	68	5.09	0	0	.8561	126.832831682727			1.68		6	5	4				.09	.09005	.51	5	70.6	1.4	.03	.12
162	1	1	63	1		75.7	25.41	156	80	152	74	156	70			2				2	95.4	67	8.2089552238806	4.7	7	90	4.3	0	1	.8561	92.4587187635673		1	2.18	1	2	3	1	1		1.6	.09	.608625	.22	2.2	25.7	1.1	.03	.03
163	1	2	63	1		62.9	25.13			164	0	170	0	176	0	1	1	1	1	1	244.5	94	22.1276595744681	4.5	12	236	5	1	1	.5522	100.01213216131	7	1	.85	5	2	3	3	3			.09	.515275	.54	5.3	61.9	1.6	.03	.09
164	1	1	51	3		94.1	30.17	120	84	122	78	124	74			2				2		321	80.5295950155763	4.7	11	107	7.3	0	0	.9574	91.4466986023359		4		1	4	4	1	2
165	1	2	9	2																2								0	0					2.64		6	5	4
166	1	1	41	1		76.3	28.79	110	62	104	56	104	56			2				2	86.2	232	4.0948275862069	4.8	19	83	6.6	0	0	1.0587	86.8694442211167		2	.31		2	3	4	1
167	1	2	32	2		84.2	32.44	110	64	112	64	116	70			1	2	2		2		124	27.8225806451613	3.6	13	74	2.9	0	1	.4509	132.91784813972		4	3.96	1	4	4	1	2	.52
168	1	2	65	3												2				2								0	0				4	3.28	1	4	4	1	3
169	1	2	23	1		60.5	23.25	112	56	110	56	106	58			2				2	87.1	203	1.72413793103448	4	7	83	3.9	0	0	.5522	132.459388654012		1	.69		2	3	4	3	1.31	1.2	.09	.620625	1.07	5.4	161.7	3.6	.03	.17
170	1	1	28	1		75.599	25.06	132	66	128	60	130	68			2				2		196	5.40816326530612	4.7	13	88	4.4	0	0	.7548	124.509599023529		2	.5	1	2	3	1	1
171	1	1	36	3												2				2								0	0				3	1.1	1	3	3	1	3
172	1	1	41	4		122.4	34.08	134	94	130	94	136	94			1	1	2		2	95.5	160	3.25	4.9	13	91	4.8	0	1	1.16	77.7835545974096		4		4	4	4	2	3		3.7	.09	.30645	.35	5.3	49.8	1	.03
173	1	2	82	3		66.7	26.35	134	36	126	38	132	20			1	2	1	1	3		37	15.6756756756757	4.4	20	102	6.8	0	1	1.0587	49.0878428044854		5			5	4	4	3		7.1	.09	.1452	.15	3.4	4.8	.6	.03	.06
174	1	1	2	3		16.2	17.36													2								0	0					.06		6	5	4
175	1	1	19	1		95.7	33.99	140	68	128	66	132	82			2				2		239	5.18828451882845	5	14	92	8	0	0	.8561	125.945001860948			1.2	1	6	5	1				.09	.222325	.35	5.3	69.3	1	.03
176	1	1	0	1		6.7																						0	0					.7		6	5	4
177	1	2	55	3		89.9	35.56	110	70	124	70	114	64			1	1	1	1	2	105.3	180	20.3888888888889	4	20	108	9.3	0	1	.6535	100.090443766329		4	5	5	4	4	3	3		2.8	.09	.411525	.41	7.7	126.9	1.6	.03	.16
178	1	2	60	4		88.1	31.74			142	78			136	40	1	1	1	1	2	95.1	152	20	4.5	18	90	5.7	0	1	.7548	86.2466381267212		4	5		4	4	4	1
179	1	2	49	3												1	1	1	1	2								0	1				3			3	3	4	2
180	1	1	6	1		22.4	16.559													2		130	8.07692307692308					0	0					2.46		6	5	4
181	1	1	14	3		50.8	21.73	114	50	120	70	118	70							2	90.7	218	7.56880733944954	5	10	84	5	0	0	.6535	145.759317026488			3.97		6	5	4
182	1	1	10	1		38.5	20.66	110	54	106	54	104	56							2		74	6.48648648648649					0	0					1.7		6	5	4
183	1	1	21	2		63.5	25.05	132	74	128	64	130	76			2				2		189	4.81481481481481	5.5	8	84	6.4	0	0	.8561	124.187943139986		2	3.84		2	3	4	3
184	1	2	31	4		69.099	24.69			122	76	124	68	120	68	2				2		182	657.692307692308	3.4	11	83	4.9	0	0	.8561	90.8009952793698		2	.26		2	3	4	3	1.13	.7	.09	1.296875	.43	7.4	66.7	1.5	.03	.2
185	1	1	8	2		24.2	14.91	102	46			96	52	96	42					2		219	20.5936073059361					0	0					2.83		6	5	4			1.1	.09	.05055	.66	11.8	144.6	1.5	.03	.39
186	1	1	18	5		57.7	22.97	108	52	104	58					2				2		181	87.0165745856354	4.7	18	74	8	0	0	1.2613	82.6219306507499			1.19	99	6	5	4
187	1	2	71	4		68.2	25.86	206	68	206	64	196	68			1	1	1	1	1		108	3787.03703703704	4	20	93	5.9	1	1	.8561	68.5583802895175	5	1	1.33		2	3	4	3
188	1	2	38	3		85.4	28.63	160	92	152	104	160	104			2				2		25	5.6	4.4	10	85	4.09	0	1	.6535	112.786050859326		3	4.24	1	3	3	1	3	.33	.3	.09	.065025	.1	1.1	4.9	.07	.03	.08
189	1	2	75	3												2				2								0	0				3			3	3	4	3
190	1	1	65	4		67.5	22.82	190	96			176	96	184	92	2				2	121.5	227	10.8810572687225	4.5	19	115	7.9	0	1	.8561	91.1688271780968		4	5	1	4	4	1	2		.7	.09	1.78825	.51	5.4	60.2	2.7	.03	.58
191	1	1	69	1		68.599	22.95	122	70	138	74	130	70			1	2	2		2	99.7	203	8.91625615763547	4.5	23	92	5.6	0	1	.9574	80.5850545374735		1			2	3	4	1		1.3	.09	2.412625	.75	6.8	97.7	19.7	.03	.22
192	1	2	30	4		70.099	26.48	112	60	100	60	98	60			2				2	81.4	139	3.30935251798561	4.5	12	82	3	0	0	.7548	106.479185530457		2	.92	1	2	3	1	3	.37	.9	.09	.908125	2.23	4.2	71.7	.6	.03	.15
193	1	2	38	4		52.5	19.54	120	82	122	90	118	88			2				2		333	9.42942942942943	3.8	10	100	3.6	0	0	.7548	100.660413127193		3			3	3	4	3	12.32	1.9	.09	1.249	.94	5.4	71.2	1.9	.03	.57
194	1	2	44	1		71.34	31.54	114	68	114	68	116	74			2				2	97	150	4.26666666666667	4.2	10	90	2.7	0	0	.6535	108.131164808936		1	1.75	1	2	3	1	3	7.04	.4	.09	.780875	1.06	6.7	58.7	1.8	.03	.05
195	1	2	64	4		94.8	38.659	158	0	156	0	150	56			1	2	2		2								0	1				1	.27	3	2	3	2	3
196	1	2	19	1		48.4	21	106	66	112	64	110	70			2				2	86.6	245	5.79591836734694	4.9	13	84	4.3	0	0	.5522	136.234076565388			1.02		6	5	4		.28
197	1	1	74	2		83.6	27.39	138	92	140	90	146	92			1	2	1	2	2	102.4	49	10.2040816326531	4.5	14	98	3.8	0	1	1.0587	68.8957200297256		1	1.44		2	3	4	2		.8	.09	.186875	.17	2.1	26.7	.5	.03	.03
198	1	2	49	2		72.9	27.74	118	70	118	72	116	76			2				2		21	8.57142857142857	4.4	16	92	2.8	0	0	.9574	69.8967930370854		3	2.01	4	3	3	2	3	.51
199	1	2	38	3		63	25.66	114	74	118	74	120	74			2				2		193	4.40414507772021	4.5	9	77	3.1	0	0	.7548	100.660413127193		3	2.81		3	3	4	3	3.92
200	1	2	5	4		19.3	17.05													2								0	0					5		6	5	4
201	1	2	14	5																2								0	0							6	5	4
202	1	1	10	1		43.5	24.33	108	54	102	50	102	52							2		158	17.8481012658228					0	0					1.68		6	5	4				.09	.1333	.63	9.5	91.6	5	.03	.35
203	1	1	7	1		29.3	17.26													2		151	6.6887417218543					0	0					0		6	5	4			.9	.09	.302725	.65	7.8	120.5	5	.03	.23
204	1	2	5	1		19.899	15.72													2								0	0					.36		6	5	4
205	1	1	40	3		75.9	23.45	112	72	114	80	110	76			2				2	83.8	142	3.66197183098592	5	12	86	6.9	0	0	1.0587	87.4818169396946		5		99	5	4	4	3
206	1	2	50	4		69.2	25.79	140	88	136	84	132	92			1	1	1	1	2		81	19.2592592592593	4.5	16	83	4.5	0	1	.8561	79.4559327520958		3	5	1	3	3	1	3
207	1	2	3	3		15.2	15.05													2								0	0					1.59		6	5	4
208	1	2	1	4		13.4														2								0	0					.49		6	5	4
209	1	1	18	3		63.6	22.51	126	82	128	80	128	80			2				2	94	212	5.94339622641509	4.8	13	88	6.4	0	0	.8561	126.832831682727			5	1	6	5	1
210	1	1	2	3		12.5	17.18													2								0	0					4.11		6	5	4
211	1	1	76	3		96.64	31.3	152	72	142	74	146	72			2				2	133.6999	132	10.0757575757576	4.4	17	123	4.7	1	1	.8561	84.3894393076708		4	2.4		4	4	4	3
212	1	1	6	4		27.4	14.86													2		159	53.1446540880503					0	0					.6		6	5	4
213	1	2	18	1		77.3	28.78	110	66	108	66	108	64			2				2		103	12.2330097087379	4.5	13	83	4.5	0	0	.7548	115.844051647368			.01		6	5	4		1.77
214	1	2	11	4		35.9	16.55			108	74	112	66							2		211	4.07582938388626					0	0							6	5	4
215	1	1	38	1																2								0	0				1		1	2	3	1	3
216	1	2	85	4												2				2								0	0				1	.91		2	3	4	3
217	1	2	18	1		64.3	25.05	110	56	104	56	104	58			2				2	79.5	87	4.13793103448276	3.4	3	80	3.6	0	0	.4509	146.653969562867					6	5	4		.1		.09	.05475	1.33	1.4	62.2	.5	.03	.22
218	1	2	3	1		14.5	13.94													2								0	0					.94		6	5	4
219	1	1	16	5		54.1	17.52	120	70	116	70	116	70			2				2		200	5.55	4.8	11	80	4.4	0	0	.6535	143.725828794651			1.63		6	5	4
220	1	2	15	3		50.9	19.829	116	74	110	74	110	72							2	81.2	166	5.30120481927711	4.5	9	76	5.09	0	0	.6535	132.563107143972			2.41		6	5	4
221	1	1	85	4		79.8	27.1	166	110	158	92	154	94			1	1	1	1	2		114	5	4	19	85	7.2	0	1	1.3626	47.0038088751232		1	2.57		2	3	4	3		2.1	.09	.77315	.2	5.7	57.4	1.5	.03	.12
222	1	1	5	4		18	14.64													2								0	0					3.89		6	5	4
223	1	1	47	4		76.9	26.73	164	102	154	106	156	106			1	1	1	1	2		24	10.8333333333333	4.5	15	90	4.7	0	1	1.16	74.573285415303		2		5	2	3	3	1
224	1	1	11	1		26.9	15.84	92	56			94	56	102	42					2		62	15.8064516129032					0	0					2.76		6	5	4
225	1	1	79	3		69.099	25.91	88	62	94	60	90	64			1	1	1	1	2		97	5.67010309278351	4.2	28	90	6.1	0	1	1.5652	41.4623584691322		5	1.24		5	4	4	3
226	1	2	6	5		20.8	15.12													2		80	8.375					0	0					3.8		6	5	4				.09	.067225	.69	6.9	106.5	1.2	.03
227	1	2	13	1		48.2	18.88	110	80			118	72							2		78	22.0512820512821	4.7	13	86	4.4	0	0	.6535	134.438660902219			1.47		6	5	4
228	1	1	19	3		113.1		136	72	130	64			124	56	2				2								0	0					1.8	1	6	5	1
229	1	2	14	1		36.7	16.82	110	64			110	62							2	87.9	177	12.8813559322034	5	10	86	3.3	0	0	.6535	133.497590275904			1.44		6	5	4				.09	.124275	1.28	4.5	73.9	1.3	.03	.19
230	1	2	3	1		15.9	15.53													2								0	0					.41		6	5	4
231	1	2	12	2		51.2	20.61	104	42	98	40	94	32							2		169	5.91715976331361	4.9	11	82	4	0	0	.7548	120.830966021099			1.06		6	5	4
232	1	2	57	1		62.7	25.34	108	64	106	64	110	62			2				2	86.7	111	7.11711711711712	4.4	11	85	4.8	0	0	.5522	104.317505914473		1	5		2	3	4	99		1.4	.09	.60575	.68	5.6	50.2	.8	.03	.09
233	1	2	82	1																2								0	0				1	1.01		2	3	4	3
234	1	2	69	1		72.14	30.1	140	64	138	72	136	66			2				2		142	8.87323943661972	4.4	17	74	5.5	0	0	.7548	80.9627799663128		1	2.93		2	3	4	3		3	.09	.573725	.63	6.9	28.5	1.5	.03	.15
235	1	2	2	3		13.1	15.11													2								0	0					3.18		6	5	4
236	1	2	45	1		63.8	27.04	114	70	116	72	108	66			2				2	111.4	148	4.7972972972973	4.8	11	100	4.5	0	0	.6535	107.374246655274		1	.82	1	2	3	1	1	1.31		.09		.51	8		1.9	.03	.15
237	1	2	81	3		75	30.58	136	64	130	66	130	60			2				2		39	19.2307692307692	4.5	17	92	4.09	0	0	.6535	83.3821474028724		5			5	4	4	2			.09		.26	3.6		1.1	.03	.1
238	1	1	0	1		9.64																						0	0					1.6		6	5	4
239	1	2	69	3		76.7	28.31	154	78	150	78	148	78			2				2	90.9	122	11.0655737704918	4.4	13	91	4.9	0	1	.7548	80.9627799663128		4	5	1	4	4	1	2
240	1	1	1	1		10.8														2								0	0					1.25		6	5	4
241	1	2	0	3		7.3																						0	0					1.11		6	5	4
242	1	1	19	1												2				2								0	0						1	6	5	1
243	1	2	19	3		55.7	21.41	110	62	112	68	104	66			2				2		108	6.38888888888889	4.5	13	80	4.7	0	0	.6535	128.890132139142			.24		6	5	4		.81
244	1	2	18	2		63.4	25.24	104	66			104	74	110	76	2				2	88.4	148	7.90540540540541	4.2	13	84	3.8	0	0	.7548	115.844051647368			.72	1	6	5	1		.85
245	1	1	19	1		86.6	28.47			124	78			118	86	2				2		292	14.4520547945205	4.9	10	77	7.1	0	0	.9574	114.496465279024			.9		6	5	4
246	1	1	6	3		18.8	14.67													2		47	9.36170212765958					0	0					2.08		6	5	4
247	1	1	6	4		22.7	16.64													2		124	13.5483870967742					0	0					.56		6	5	4
248	1	2	19	5		65.8	24.58									2				2		183	10.1092896174863					0	0					.55		6	5	4		1.92	5.2	.09	.201775	.59	12.2	63.9	.8	.03	.16
249	1	1	19	1		71.599	26.33	140	70	138	70	138	68			2				2		266	2.74436090225564	4.8	11	100	5.4	0	0	.9574	114.496465279024			1.8	1	6	5	1
250	1	2	58	3		71.2	26.9	118	72	118	70	116	74			2				2	87.1	72	3.61111111111111	4	13	79	5.8	0	0	.6535	98.0032234114479		3	5	3	3	3	2	2
251	1	1	10	1		43.1	23.13	94	72	102	68	106	70							2		51	4.50980392156863					0	0					2.61		6	5	4
252	1	2	9	1		26.8	14.24	94	42	96	42			94	58					2		117	74.8717948717949					0	0					.63		6	5	4			1	.09	.21985	.5	6.2	65	2.2	.03	.92
253	1	2	5	4		19.5	15.08													2								0	0							6	5	4
254	1	2	15	1		76.4	34	128	68	132	78	134	78							2		217	15.3456221198157	4.4	9	109	3.2	0	0	.7548	118.31123644164			.23		6	5	4
255	1	2	18	3		53.3	19.27	96	68	100	70	94	64			2				2	81.2	231	4.71861471861472	4.5	7	80	3.2	0	0	.8561	99.4833447746837			.06		6	5	4		1.82
256	1	1	19	1		85.1	27.38	122	66	116	68	114	62							2		144	4.51388888888889	4.8	16	84	6.6	0	0	.7548	132.635444765528			.83	1	6	5	1
257	1	1	75	3		95.9	35.1	190	64	182	64	180	64			2				2		96	28.75	4.2	13	91	6.2	0	1	1.16	61.2579183643865		2	2.49		2	3	4	3		.8	.09	.23145	.43	5.8	29.8	1.1	.03	.1
258	1	2	3	1		14.2	15.47													2								0	0					2.87		6	5	4
259	1	1	54	3		97.4	31.66	120	74	122	68	118	74			2				2	90.5	70	1.42857142857143	4	22	94	8.8	0	0	1.0587	79.2879653625235		2	5	1	2	3	1	1		1.7	.09	.5157	.17	4.9	38.8	1.1	.03	.12
260	1	1	27	1		94.6	36.54	148	86	152	78	146	64			1	2	1	2	2		84	3.57142857142857	5.3	15	98	5.09	0	1	.8561	119.062480197144		4		1	4	4	1	2
261	1	2	59	1												1	1	2		2								0	1				4			4	4	4	3
262	1	2	0	2		6.7																						0	0					.23		6	5	4
263	1	2	17	1		58.5	21.26	104	76			100	80	102	78	2				2		53	12.4528301886792	4.5	9	95	4	0	0	.7548	116.660676382043			.48		6	5	4		.75	2.8	.09	.10475	1.19	1.4	22.2	2.5	.03	.06
264	1	2	15	1		51.8	21.84	100	52	98	52			98	54					2	82.9	95	12.8421052631579	5	10	78	3.7	0	0	.5522	140.116331550514					6	5	4				.09	.1569	.18	2.7	32.4	.8	.03	.17
265	1	2	34	3		105.5	41.84			112	70	108	80	120	74	2				2		143	12.027972027972	4	15	96	4	0	0	.6535	116.000108745872		3	2.56	1	3	3	1	3	.56		.09	.1508	.71	4.4	41.6	1.6	.03	.31
266	1	1	82	4		83.6	29.51	124	52	118	52	116	64			2				1	165.6	153	2.81045751633987	4.5	18	153	7.7	1	0	1.5652	40.5977296863865	62	3	1.08		3	3	4	3
267	1	1	54	3		80.9	27.96	142	76	136	80	130	80			1	2	2		2		221	3.66515837104072	5	20	77	7.6	0	1	1.0587	79.2879653625235		5	5	1	5	4	1	2
268	1	1	30	1		76.5	25.86	118	68	126	60	124	62			2				2	108.8	81	2.59259259259259	4.7	12	108	6	0	0	.7548	122.772565607552		5	1.68	1	5	4	1	2
269	1	1	31	3		90	26.76	124	80	122	82	122	84			2				2	100.7	121	13.6363636363636	4.9	8	94	5	0	0	.8561	115.763572052949		5	5	1	5	4	1	2		.9	.09	.34145	.38	3.3	29.8	.6	.03	.13
270	1	1	35	4		72.4	22.32	112	84	128	84	110	80			2				2	95.6	148	1.95945945945946	4.5	21	95	6.9	0	0	1.0587	90.6090447777599		3	5	4	3	3	2	1
271	1	2	8	3		22.5	14.42	98	70	96	58	96	58							2		132	7.5					0	0					3.88		6	5	4			7.2	.09	.195225	1.32	7.4	90.5	1.4	.03	.32
272	1	1	56	3		64.099	22.36	130	84	136	76	146	80			2				1	221.2	97	5.77319587628866	4.5	11	227	3.8	1	0	.7548	102.277897642427	37	4	3.16	1	4	4	1	2
273	1	2	64	2		57.2	26.51	118	64	118	70	120	64			2				2		38	5	4.4	14	85	3.9	0	0	.7548	83.8569706474729		4	.62		4	4	4	1
274	1	2	69	3		74.239	29.74	152	86	150	90	144	84			1	1	1	1	1		55	19.8181818181818	4.4	11	88	5.6	1	1	.7548	80.9627799663128	37	4	3.73		4	4	4	3		.8	.09	.26755	.32	5.2	20.6	.7	.03	.07
275	1	1	72	3		95.34	34.02	106	74	112	70	88	66			1	1	1	1	2		154	10.6493506493506	4.5	21	88	7.6	0	1	1.16	62.5625568207261		3	2.13	1	3	3	1	2		.8	.09	.493575	.47	5.3	114.3	1.1	.03	.17
276	1	1	15	1		58.2	20.04	110	68	112	72	114	70							2	99.7	110	2.54545454545455	5	13	95	5.3	0	0	.7548	136.415149738228					6	5	4
277	1	1	18	1		64.2	22.11	130	78	138	80	136	98			2				2		196	135.969387755102					0	0					5		6	5	4			1.9	.09	.209025	.37	5.3	196.9	.8	.03	.19
278	1	2	9	1		58.5	34.51	126	72	126	76			128	78					2		51	7.64705882352941					0	0					1.34		6	5	4
279	1	1	19	4		68.599	21.17	100	62	104	66	102	56			2				2		252	18.1746031746032	4.7	16	74	3.9	0	0	1.0587	101.387304286334			2.84		6	5	4			.7	.09	.471925	.5	7.9	58.1	1.2	.03	.23
280	1	1	69	4												2				2								0	0				1	.27		2	3	4	2
281	1	2	15	1		53	18.43	102	48			98	64							2	81.8	44	134.090909090909	4.7	7	78	3.2	0	0	.5522	140.116331550514			3.59		6	5	4
282	1	1	29	2		78.9	28.26	114	80	112	74	110	70			2				2	110.3	50	1.2	4.9	12	108	5.8	0	0	.9574	106.729521989067		2	1.54		2	3	4	3		.7	.09	.1445	.05	1.5	5.2	.4	.03	.03
283	1	2	16	1		46.64	18.78	104	76	108	74	104	72			2				2	85.9	244	6.51639344262295	4.8	12	84	4.3	0	0	.7548	117.483057786548			3.53	1	6	5	1		3.44
284	1	2	19	2												2				2								0	0					3.07	1	6	5	1
285	1	2	18	4		64.599	23.08	106	44	114	56			110	64	2				2		194	3.76288659793814	4.5	14	76	3.9	0	0	.7548	115.844051647368			5		6	5	4		4.25	.7	.09	.22715	.4	4.6	89.4	.5	.03	.22
286	1	2	2	4		12.2														2								0	0					0		6	5	4
287	1	2	71	3		45.5	17.8	94	62	92	58	96	52			2				2		27	8.14814814814815	4.2	17	85	4.2	0	0	.8561	68.5583802895175		4	1.38		4	4	4	3			.09	.10235	1.16	3.4	35	.3	.03	.05
288	1	1	9	1		29.2	16.19			94	62	90	62	94	60					2		69	41.4492753623188					0	0					.62		6	5	4
289	1	1	62	3		70.5	24.22	148	86	146	86	148	80			2				2	100.5	136	6.98529411764706	5	13	98	5.4	0	1	.7548	98.0567022430707		4	4.07		4	4	4	1
290	1	1	4	1																2								0	0							6	5	4
291	1	1	19	4		84.2	29.87	126	58	116	52	122	56			2				2		218	3.6697247706422	4.5	15	75	5.2	0	0	.9574	114.496465279024				1	6	5	1
292	1	2	4	3		18.7	18.51													2								0	0					1.77		6	5	4
293	1	2	85	3		54.7	23.8	178	60	174	54	160	62			1	1	1	1	2	102.4	136	8.82352941176471	4.8	16	97	6.1	0	1	.8561	62.1369636784427		1			2	3	4	3
294	1	1	15	1		69.3	21.06	110	68	114	64	116	64							2	81.4	256	3.7109375	4.5	11	78	5	0	0	.7548	136.415149738228			.9		6	5	4			.9	.09	.086675	.52	8.7	141.1	.9	.03
295	1	1	14	1		52.3	19.559	106	64	106	76			108	74					2		108	20	5	14	80	4.3	0	0	.7548	137.37678724897			1.46		6	5	4
296	1	1	57	3		72.599	24.77	116	76	124	84	116	82			2				2		56	1.60714285714286	4.3	14	92	4.4	0	0	1.0587	77.6345462250467		4	5	1	4	4	1	3
297	1	1	17	3		70.7	21.37			132	74	124	70	112	80	2				2		302	20	5.2	13	80	6.2	0	0	.9574	116.116405248647			1.88	1	6	5	1			2.1	.09	.125075	.39	6.1	56.3	.2	.03	.34
298	1	1	2	1		14.7	16.809													2								0	0							6	5	4
299	1	2	8	4		20.9	15.01	90	0			92	22	90	0					2		121	5.12396694214876					0	0					1.33		6	5	4
300	1	2	21	3		80.3	30.26	120	90	118	94			110	84	2				2	81.9	114	12.3684210526316	4.2	15	80	3.4	0	1	.6535	127.091985905669		3	2.05	1	3	3	1	1	.22
301	1	2	24	1		63.8	24.8	106	68	100	70	104	74			2				2	90.7	288	6.00694444444444	4.5	9	87	5	0	0	.5522	131.532172933434		2	2.87		2	3	4	3	1.18
302	1	2	65	1		73.599	28.5	144	0	130	0	124	0			1	1	1	1	1	113.2	130	2.07692307692308	4.4	12	104	4.8	1	1	.5522	98.6168629055272	5	1	.88		2	3	4	3
303	1	1	17	1		60.7	23.3			110	58	108	58			2				2		142	5.63380281690141	4.8	13	82	4	0	0	.9574	116.116405248647			2.93		6	5	4
304	1	1	60	1												1	2	2		2								0	1				3	1.41	1	3	3	1	1
305	1	2	3	4		15	16.04													2								0	0					1.63		6	5	4
306	1	1	12	1		47.9	19.66	106	46	104	36	94	36							2		105	5.33333333333333	5.2	12	80	5.5	0	0	.6535	147.821575830905					6	5	4
307	1	2	29	4		80.7	29.36	102	68	102	68			104	68	2				2		67	11.4925373134328	3.6	3	73	4.59	0	0	.5522	126.992548066981		3	1.63	1	3	3	1	2	3.17
308	1	1	4	2																2								0	0					5		6	5	4
309	1	1	0	3		12																						0	0					2.99		6	5	4
310	1	1	65	1												2				2								0	0				1	4.44	5	2	3	3	2
311	1	1	6	1		24.9	16.809													2		174	5.86206896551724					0	0					1.5		6	5	4
312	1	1	15	3		70.2	23.29	116	62	116	68	120	70							2		263	5.77946768060836					0	0					5		6	5	4
313	1	2	5	1		14	13.33													2								0	0							6	5	4
314	1	2	52	4		65.599	24.18			116	72	122	70	114	70	2				2		125	2.72	3.8	9	79	4.2	0	0	.8561	78.3474430342714		3	4.55	1	3	3	1	2		1.4	.09	.500075	.21	4.9	36.3	.7	.03	.12
315	1	1	14	4		71.7	23.98	108	46					112	20					2		458	3.01310043668122	4.5	12	83	4.7	0	0	.9574	118.589390484583			3.26		6	5	4			3.6	.09	.426375	1.87	8.8	112.7	3.1	.03	.82
316	1	1	18	1		57.7	20.04	122	56	114	58	114	56			2				2		101	2.27722772277228	4.3	17	87	6.4	0	0	.7548	133.57043783034			1	1	6	5	1
317	1	1	6	4		24	17.739													2		140	4.78571428571429					0	0							6	5	4			2.3	.09	.05825	.55	7	100.2	1.1	.03	.13
318	1	1	0	1		8.1999																						0	0					.28		6	5	4
319	1	1	0	1		10.54																						0	0					.45		6	5	4
320	1	1	26	2		68.2	20.32	124	56	122	64	118	66			2				2	95.9	250	4.32	4.8	14	96	4.5	0	0	.7548	126.271208655482		2	2.03	1	2	3	1	1
321	1	2	71	3		56	25.43	112	50	108	50	108	54			1	1	1	1	2	90.9	141	2.76595744680851	3.8	11	91	4.09	0	1	.6535	89.4500506240564		3	1.02		3	3	4	3
322	1	2	5	5		17.399	16.27													2								0	0							6	5	4
323	1	1	15	3		63	20.29	100	0					98	0					2		280	4.53571428571429	4.9	9	82	7.5	0	0	1.0587	104.276532718878			2.81		6	5	4				.09	.18725	.62	4.4	152.2	.7	.03	.5
324	1	1	24	4												1	1	2		2								0	1				3		1	3	3	1	3
325	1	1	0	1		9.6999																						0	0					.11		6	5	4
326	1	1	2	1		15.4	16.57													2								0	0					2.59		6	5	4
327	1	1	16	3		48.6	17.12	102	54	102	44	108	46			2				2	93.2	168	14.5833333333333	4.5	11	94	6.9	0	0	.6535	143.725828794651			5	1	6	5	1
328	1	1	66	3		140.5	44.2	142	82	130	82	134	80			1	1	1	1	2	125.2	206	66.0194174757282	4.5	13	121	7.7	0	1	.8561	90.5306453878501		4	2.4		4	4	4	2
329	1	2	27	2		65.3	24.85	94	58	94	50	96	56			2				2	78.9	146	8.63013698630137	3.5	8	79	2.8	0	0	.4509	137.669285746061		4	2.07		4	4	4	3	2.45		.09	.207825	.58	7.8	83.3	.5	.03	.21
330	1	1	56	3		95.3	28.55			120	72	112	66	112	66	2				2	101.3	66	3.48484848484848	4	19	94	5.09	0	0	.9574	88.2905604676738		3	5	1	3	3	1	2
331	1	2	37	4		91.2	34.07	140	86	130	84	130	88			2				2	92.6	102	17.0588235294118	4	12	93	6.9	0	0	.7548	101.370003149237		2		1	2	3	1	3	14.4	.1	.09	.211425	.15	6.1	144.1	.4	.03	.09
332	1	1	71	1		101.7	33.479	182	112			172	100			1	1	1	2	2		29	21.7241379310345	4.8	14	93	6.9	0	1	.8561	87.4061233807006		1	.53		2	3	4	2
333	1	1	42	1		94.5	33.09	116	68	100	64	104	66			2				2	95.2	186	6.12903225806452	4.3	24	95	3.5	0	0	.8561	107.155299022521		4	2.51	1	4	4	1	2
334	1	2	58	3		49.1	22.82	158	70	154	60					2				2	88.5	115	8.17391304347826	4.5	11	83	3.7	0	1	.6535	98.0032234114479		4	2.94	1	4	4	1	2
335	1	1	18	3		63.8	19.78	112	82	124	80	118	74			2				2		114	6.31578947368421	5.4	10	95	6	0	0	1.0587	102.102018415241			3.71	1	6	5	1			1.6	.09	.04845	.14	2.2	25.8	.3	.03	.26
336	1	2	13	4		64.599	23.67	114	52	118	48	114	48							2		187	36.1497326203208	4.2	14	80	3.7	0	0	.6535	134.438660902219			.3		6	5	4			5.9	.09	.19935	1.05	8.2	151	2.4	.03	.25
337	1	2	18	4		58.6	21.76	108	60	126	68	128	58			2				2		108	6.66666666666667					0	0					.36	1	6	5	1		.24
338	1	1	12	1		42.7	19.92	102	56	104	66	106	62							2	99.2	75	5.06666666666667	4.7	14	91	3.1	0	0	.5522	158.417131314137			.74		6	5	4
339	1	1	50	1		68.099	26.3	106	70	110	66	110	68			2				2		167	2.5748502994012	4.5	21	79	5.9	0	0	.8561	101.299579017625		1	4.07	1	2	3	1	2
340	1	1	72	3		89.8	29.09	132	72	132	70	130	68			1	1	1	1	2		26	17.3076923076923	4.4	14	101	6.8	0	1	1.16	62.5625568207261		2	1.84		2	3	4	2
341	1	1	16	3		73.4	22.99	124	68	118	70	120	64			2				2		234	6.36752136752137	4.9	13	78	7	0	0	.9574	116.934949897933			5		6	5	4
342	1	2	2	1		14.44	15.87													2								0	0					.35		6	5	4
343	1	1	13	1		95.84	33.36	116	68	120	66	122	64							2	95.7	92	4.1304347826087	4.5	9	90	6.2	0	0	.5522	157.308211394938			.99		6	5	4			4	.09	.082125	.64	2.7	63.7	.4	.03	.13
344	1	1	26	3		82	24.43	120	56	120	54	120	56			2				2		68	5.44117647058824	5.2	12	85	4.5	0	0	.7548	126.271208655482		4	5	1	4	4	1	3
345	1	2	1	5		11.2														2								0	0							6	5	4
346	1	1	15	3		70.9	23.36			104	64	116	50	110	64					2		170	8.23529411764706	4.8	10	79	6.5	0	0	.8561	129.534049650263			1.88		6	5	4
347	1	2	10	3		44.9	20.89	114	66	116	66	120	70							2		201	230.348258706468					0	0					1.54		6	5	4
348	1	1	13	3		58.4	19.239	106	38	102	68	98	64							2		199	6.98492462311558	4.3	11	72	5.6	0	0	.7548	138.345203674693			4.38		6	5	4
349	1	1	12	4		59.6	20.29	124	56	120	70	126	62							2	92.9	103	14.9514563106796	4.9	8	87	4.59	0	0	.6535	147.821575830905					6	5	4			1.6	.09	.090325	.69	3.1	53.3	.4	.03	.15
350	1	2	56	4		71.3	28.38	120	78	118	80			120	78	2				2		27	3.33333333333333	4.2	10	87	4.59	0	0	.7548	88.7044038286608		2	4.19	1	2	3	1	2		.5	.09	.2486	.09	1.2	20	.4	.03	.08
351	1	1	70	2		67.599	26.98	128	62	112	64	110	62			1	1	1	2	2	101.5	450	6.93333333333333	4.5	13	95	7.9	0	1	.9574	80.0209591557112		2	1.24		2	3	4	2
352	1	1	82	3		81.9	25.94	190	84	180	78					1	1	1	1	2		94	6.80851063829787	4.2	23	90	5.8	0	1	.8561	80.9065332138718		5	5	5	5	4	3	99		6.2	.09	.320675	.57	5.9	13.1	2.8	.03	.1
353	1	1	3	1		15.8	17.04													2								0	0					1.47		6	5	4
354	1	1	1	1		13														2								0	0					1.63		6	5	4
355	1	1	1	3		10.3														2								0	0					5		6	5	4
356	1	2	8	2		28.3	16.75			106	64	108	52							2		174	10.5172413793103					0	0					1.27		6	5	4
357	1	2	9	4																2								0	0					2.93		6	5	4
358	1	2	48	4		91.5	36.979	176	88	174	88	172	92			1	1	1	1	2	92.1	146	5.82191780821918	4.3	14	90	6.6	0	1	.9574	70.3895196748091		4	1.21		4	4	4	1	.78
359	1	2	42	4		73.4	26.67	122	68	114	72	114	74			2				2	89	278	2.87769784172662	4.3	11	85	3.8	0	0	.6535	109.661046062555		4	5	1	4	4	1	3	6.13
360	1	1	85	3				132	60	134	60	130	58			2				1								1	0				1			2	3	4	3
361	1	1	16	4												2				2								0	0							6	5	4
362	1	2	13	4		47.2	21.06	98	72	94	70	94	70							2	78.59999	149	5.70469798657718	4.5	11	77	3.9	0	0	.6535	134.438660902219			.47		6	5	4
363	1	1	4	1		19.64														2								0	0							6	5	4
364	1	2	0	2		9.1999																						0	0					2.64		6	5	4
365	1	1	48	1		67.099	24.95	118	80			120	80	122	76	2				2		108	6.57407407407407	4.7	14	84	4.5	0	0	.7548	108.190170300335		1	1.34	1	2	3	1	1
366	1	2	4	1		19.6	17.51													2								0	0							6	5	4
367	1	1	14	1		66.5	23.15	114	54	116	58	114	56							2		138	3.84057971014493	5	12	88	4.3	0	0	.7548	137.37678724897			5		6	5	4
368	1	1	72	5		65.4	23.96									2				2	93.8	67	5.37313432835821	4.5	14	86	4.9	0	0	1.0587	69.8704831400119		3	.62		3	3	4	2
369	1	1	5	4		24.5	17.72													2								0	0					1.76		6	5	4
370	1	2	0	1		7.9																						0	0					.65		6	5	4
371	1	2	5	4		22.6	17.42													2								0	0					.71		6	5	4
372	1	1	70	3		46.5	17.809	150	74	150	78	152	76			2				2	113.8	89	35.2808988764045	4	6	104	4.8	0	1	.5522	105.404355567584		5			5	4	4	1
373	1	2	8	4		43.6	25.37													2		153	8.30065359477124					0	0							6	5	4
374	1	2	53	3		62.5	22.09	136	78	130	80	130	80			2				2	90.3	68	2.20588235294118	4.5	14	89	3	0	0	.7548	90.5935828861854		3	5	1	3	3	1	1
375	1	1	1	4																2								0	0					4.35		6	5	4
376	1	1	8	4		31.9	19.17	88	52	90	46	86	54							2		143	4.82517482517483					0	0					3.09		6	5	4			2.7	.09	.1158	.56	10.8	61.6	.8	.09	.1
377	1	1	3	3		15.9	15.74													2								0	0					1.18		6	5	4
378	1	2	9	3		35.6	19.16	100	72	98	70	104	66							2		78	35.3846153846154					0	0					1.38		6	5	4
379	1	2	7	4		20.3	13.82													2		94	17.6595744680851					0	0							6	5	4
380	1	1	42	1		87.6	30.63	120	86	120	84	114	84			2				2		360	5.36111111111111	4.9	17	78	7.4	0	0	.9574	97.4147667054001		3	2.16	1	3	3	1	1		4.5	.09	1.120275	.4	4.3	81.9	1.5	.03	.2
381	1	2	14	4		44	16.89							102	68					2		187	53.7967914438503	4.4	17	70	5.5	0	0	.6535	133.497590275904			4.59		6	5	4
382	1	2	80	2				186	58	174	60			182	64	2				1								1	1			78	1			2	3	4	3
383	1	2	72	4												1	1	1	1	1								1	1			27	2			2	3	4	3
384	1	1	8	1		31.1	17.61			94	64	92	60	94	64					2		89	8.31460674157303					0	0					.4		6	5	4
385	1	1	0	1		10.7																						0	0					.3		6	5	4
386	1	2	85	3		69.099	26.76	184	76	190	84	184	82			2				2	97.3	87	27.5862068965517	3.9	27	91	4.7	0	1	.9574	54.2787947906879		3			3	3	4	3		.4	.09	.6254	.29	4.8	50.4	.9	.03	.16
387	1	1	1	1		8.84														2								0	0					.38		6	5	4
388	1	1	24	2				140	88	134	92			130	78	2				2		43	12.093023255814	3.5	10	64	4.59	0	0	.6535	135.871637554736		2	.7		2	3	4	3		1.9	.09	.0116	.13	1.3	24	.1	.03	.07
389	1	2	81	3		56.3	22.19	170	64	160	68	164	68			1	1	1	1	2		126	6.58730158730159	4.2	18	83	4.7	0	1	.8561	63.9076773139953		3	5		3	3	4	2		.9	.09	.939375	.31	7.7	36.7	.9	.03	3.25
390	1	1	12	1		66.8	25.05	90	54	104	36	108	34							2		125	5.44	4.8	8	111	5.09	0	0	.4509	172.177655272266					6	5	4			3.3	.09	.131225	1.44	4.9	98.5	1.1	.04	.12
391	1	2	6	1		36.5	25.78													2		115	29.0434782608696					0	0							6	5	4
392	1	1	77	1		62.8	25.58	202	66	196	78	192	78			2				2	96.9	152	7.76315789473684	4.4	21	86	6.6	0	1	.7548	88.2502634971191		1		1	2	3	1	3
393	1	2	76	1		63.4	30.11	196	66	182	64	172	70			1	1	1	1	2	125.1	24	34.1666666666667	4.4	9	118	2.9	0	1	.6535	86.362823635691		1	1		2	3	4	3		.8	.09	.09275	.05	1.7	6.2	.2	.03	.03
394	1	1	11	4		60.7	23.62	110	62					108	56					2		160	5.625					0	0					1.28		6	5	4			.7	.09	.02045	.39	1	81.8	.8	.03	.21
395	1	1	1	4		13.7														2								0	0					3.46		6	5	4
396	1	2	16	1		48.8	20.26	116	56	112	60	112	64			2				2	91.2	196	3.41836734693878	4.7	10	86	3.6	0	0	.7548	117.483057786548			3.8		6	5	4		2.8
397	1	2	23	4		52.8	18.98									2				2	62.4	305	6.72131147540984	4.4	12	63	3.4	0	0	.9574	83.9028647118311		4	5	1	4	4	1	3
398	1	1	16	1		123.4	39.97	140	58	144	64	138	58			2				2		159	3.45911949685535	4.5	11	89	9.19	0	1	.7548	135.46024369006			2.33		6	5	4
399	1	2	38	3		66.3	24.71	102	76	104	78	104	80			2				2		77	7.4025974025974	4.5	16	86	4.7	0	0	.5522	119.212411635126		2	.42	1	2	3	1	1	.1
400	1	1	15	4		85	25.44	120	76	114	68	118	68							2	82	64	4.21875	4.7	10	85	5.4	0	0	.7548	136.415149738228			.54		6	5	4			.2	.09	.030925	.48	2.2	30.1	.2	.03	.03
401	1	2	15	5		66.8	24.21	108	68	108	72	110	74							2		338	6.3905325443787					0	0							6	5	4
402	1	2	85	2		51.8	23.21	178	56			172	38	168	60	2				2		34	6.47058823529412	4	18	93	4.5	0	1	1.0587	48.0641971813534		1	.72		2	3	4	2		.8	.09	.13595	.05	.8	15.8	.4	.03	.07
403	1	2	71	3		81.4	28.03	120	62	122	68	120	74			2				2		65	10.4615384615385	4	17	92	3.7	0	0	.7548	79.8332682230028		4	3.59		4	4	4	2		.8	.09	.885025	.1	3.1	4.9	1	.03	.1
404	1	1	6	4		18.2	14.25													2		91	10.2197802197802					0	0					1.91		6	5	4			.8	.09	.18685	.55	5.7	61	1.2	.03	.18
405	1	2	14	1		62.5	23.84	98	56	96	54	96	48							2		159	46.4150943396226	4.9	11	84	5.7	0	0	.6535	133.497590275904			.54		6	5	4			2.9	.09	.518225	1.33	4.2	134.5	2	.03	.21
406	1	2	26	4		48.3	19.03	110	70	114	64	114	70			2				2		214	12.5700934579439	4.5	11	76	3.9	0	0	.6535	122.705607070156		2	.9	1	2	3	1	1	1.17
407	1	1	21	3		83.1	28.86	122	88	128	78	122	82			2				2		28	4.64285714285714	4.7	11	90	7.6	0	0	.9574	112.899125091916		3	1.77		3	3	4	3
408	1	2	15	3		62	24.37	104	70	100	72	108	70							2	90.5	86	5.69767441860465	4.5	12	88	4.59	0	0	.7548	118.31123644164			1.15		6	5	4
409	1	1	14	1		44.6	17.6	102	60	100	56									2	103.4			4.8	10	97	3.9	0	0	.6535	145.759317026488					6	5	4
410	1	2	70	1		92.7	32.77			182	92	168	92			2				2		104	7.21153846153846	4.2	19	79	5.2	0	1	.9574	60.3102971933559		4	4.27		4	4	4	3		1.1	.09	.421675	.31	4.9	41.1	.7	.03	.09
411	1	2	16	4		50.7	21.38	86	52	86	52	88	56			2				2		234	3.03418803418803	4.5	11	79	4.3	0	0	.8561	100.890873348772					6	5	4		1.67
412	1	1	85	3												2				2								0	0				5	5		5	4	4	2
413	1	1	0	1		9.1																						0	0					.9		6	5	4
414	1	1	18	3		91.3	27.35	112	54	114	44	116	48			2				2		136	1.54411764705882	4.8	11	90	5.8	0	0	.9574	115.303590411907					6	5	4
415	1	2	3	3																2								0	0					5		6	5	4
416	1	2	72	4		79.599	26.91	116	46	118	42					1	1	1	1	2		57	10	4.4	13	96	4.59	0	1	.8561	68.0784716274909		4	.84		4	4	4	1
417	1	2	19	1		58.1	22.67	110	74	106	72	106	74			2				2	98.2	116	5.60344827586207	4.7	13	91	3.8	0	0	.5522	136.234076565388			1.31		6	5	4		5.39
418	1	1	9	3		35.1	18.09	120	76	120	76	122	78							2		162	26.9753086419753					0	0					.97		6	5	4
419	1	1	66	3		83.8	26.48	114	66	118	66	118	74			2				2	110.7	120	28.25	4.5	19	107	8.19	0	0	1.16	65.2557819749736		4	4.52	2	4	4	2	2			.09	.445375	.18	4.3	44.7	1.8	.03	.11
420	1	1	2	3		12.1	16.28													2								0	0					1.17		6	5	4
421	1	1	70	4		78.3	27.94	140	82	136	78	136	78			1	1	1	1	2		270	79.6296296296296	4	10	99	6	0	1	1.0587	70.8590375731956		3	1.25		3	3	4	3		1.7	.09	.524925	.6	7.1	22.1	3.3	.03	.22
422	1	2	1	2		11.3														2								0	0					1.82		6	5	4
423	1	2	13	1		48.9	18.98	106	74	108	72	108	74							2		187	66.6310160427807	4.5	9	89	4	0	0	.5522	142.098751228909			1.5		6	5	4
424	1	2	69	2		79.099	33.53									2				2		131	10.5343511450382	4.3	23	94	5.7	0	0	.7548	80.9627799663128		1			2	3	4	3
425	1	2	0	3		8.9																						0	0					1.9		6	5	4
426	1	2	45	3		115.4	39.84	112	62	118	60	112	64			2				2		54	4.07407407407407	4.3	10	86	3.8	0	0	.9574	71.8886381029733		5		4	5	4	2	2	.89
427	1	1	12	1																2								0	0							6	5	4
428	1	1	6	3																2								0	0					5		6	5	4
429	1	1	43	2		111.3	41.23	114	62	116	68	120	66			2				2		133	3.90977443609023	4.2	17	93	6.7	0	0	.9574	96.7328633384623		2	1.88	1	2	3	1	1
430	1	1	32	3		94.8	26.26	116	60	110	64	118	66			2				2		152	3.09210526315789	5	15	85	5.9	0	0	1.0587	92.5387878618473		4	2.56	1	4	4	1	3
431	1	2	14	3		63.6	23.79	112	70			108	68	112	76					2	87.6	287	10.8362369337979	4.7	10	84	5.7	0	0	.7548	119.145253214139			5		6	5	4
432	1	2	26	1		63.44	24.17	96	68	100	64	94	66			2				2	89.4	179	4.30167597765363	4.5	11	84	3.1	0	0	.7548	109.513517022691		3	4.95	1	3	3	1	3	.49
433	1	1	12	3		73.3	23.45	108	64	102	72	106	70							2	89	145	3.51724137931034	4.8	19	92	5.5	0	0	.6535	147.821575830905			5		6	5	4
434	1	1	58	3		99.5	32.09	100	56	104	50	104	50			2				2	103.9	205	10.780487804878	4.8	19	103	9.5	0	0	1.0587	77.0911044014713		2		1	2	3	1	2
435	1	1	10	1		31	15.93	106	58	108	64	108	62							2		84	5.83333333333333					0	0					1.83		6	5	4
436	1	1	84	3												1	1	1	1	2								0	1				4	.63		4	4	4	3
437	1	2	56	5		82.94	32									1	1	1	1	2		151	8.14569536423841	4.2	9	79	4.5	0	1	.5522	105.052876046801		4	.81		4	4	4	1
438	1	2	19	2		42.8	18.45	104	70			106	76	106	72	2				2		161	15.4658385093168	4.7	16	83	3.4	0	0	.6535	128.890132139142				1	6	5	1		.31
439	1	1	30	4		94.9	30.53	148	94	134	102	140	106			2				2	95.2	203	8.22660098522167	4	11	88	6.4	0	1	1.0587	93.8480621772826		4	.78	1	4	4	1	2
440	1	1	3	3																2								0	0					1.47		6	5	4
441	1	1	1	3																2								0	0					1.47		6	5	4
442	1	1	49	1		84.5	27.59	112	68			112	72	118	74	2				2		148	4.59459459459459	4.9	15	79	5.2	0	0	.7548	107.432839108232		1	1.95	1	2	3	1	3			.09	.26985	.35	3.7	25	1.3	.03	.11
443	1	1	53	1		77.4	26.5	114	70	122	68	110	76							2	91.2	127	6.37795275590551	5	15	91	5	0	0	.9574	90.1709257101348		1		1	2	3	1	1		1.3	.09	.97735	.32	4.1	55	1.8	.03	.06
444	1	2	1	3		9.9														2								0	0					2.64		6	5	4
445	1	2	7	1		38.4	21.39													2		144	11.3194444444444					0	0					.43		6	5	4
446	1	1	32	2		75.2	28.51	126	66			122	62	124	68	2				2	83.4	68	4.55882352941176	4.4	14	77	6.5	0	0	.8561	114.953227048578		2	1.25	1	2	3	1	2		1.1	.09	.197725	.12	1.9	20.5	1.5	.03	.03
447	1	1	65	3		110.8	31.62	144	56			130	68	134	64	1	1	1	1	2		108	3.51851851851852					0	1				4	1.13		4	4	4	2
448	1	2	10	3		38.4	18.29	94	48	94	48									2		107	13.2710280373832					0	0							6	5	4
449	1	1	6	1		23.7	15.77													2		102	6.47058823529412					0	0					.03		6	5	4			5.4	.09		1.22	6.2		1.4	.04	.13
450	1	2	10	4		40.299	19.329	102	58			102	60	102	58					2		190	5.47368421052632					0	0							6	5	4			2.4	.09	.1311	1.08	4.2	150	2.3	.03	.19
451	1	2	84	2												1	1	1	2	1								1	1			0	9	0		6	5	4	2
452	1	1	81	3		65.5	23.07	124	78	114	76	114	78			2				2		44	4.54545454545455	4	17	80	3.6	0	0	1.0587	65.5899021164527		3	5	1	3	3	1	3		.2	.09	.212075	.22	3.2	52.3	.3	.03	.1
453	1	2	53	3		72.599	26.8	120	74	106	76	110	74			2				2	93.5	100	4.2	4.4	15	90	3.7	0	0	.7548	90.5935828861854		3	1.44	1	3	3	1	3
454	1	1	1	1		12.94														2								0	0					1.76		6	5	4
455	1	1	1	1		10.3														2								0	0					4.77		6	5	4
456	1	2	2	1		14.1														2								0	0					1.47		6	5	4
457	1	2	13	4		64.8	26.87			102	32	100	32	100	34					2								0	0					5		6	5	4
458	1	2	76	3		57.7	24.05	174	64	148	62	132	54			1	1	1	1	2	91.3	58	549.137931034483	4	38	88	10.5	0	1	1.4639	34.6039449529561		1	2.4		2	3	4	3
459	1	2	78	3												2				1								1	0				2	1.07		2	3	4	3
460	1	2	25	3		65.099	23.65	120	60			122	70	122	72	2				2		125	114.16	4.2	12	73	4.4	0	0	.8561	94.7098432699956		4	4.24	1	4	4	1	3	.28
461	1	1	24	3				112	76	116	70	110	68			2				2				4.5	13	83	5.2	0	0	.9574	110.544800911974		4	1.58		4	4	4	1
462	1	1	0	4		5.9																						0	0					.85		6	5	4
463	1	2	34	1		68.599	24.72			100	56					2				2		194	3.8659793814433					0	0				2		1	2	3	1	3			.09	.2411	.26	6.9	70	1.3	.03	.39
464	1	2	5	1																2								0	0					.72		6	5	4
465	1	1	61	1		92.3	28.84	138	82	134	80	136	88			1	1	2		2	105	279	4.12186379928315	4.5	17	100	6.2	0	1	1.16	67.5884918468723		5		1	5	4	1	2		1.7	.09	.59575	.44	7.8	130.2	1.9	.03
466	1	1	48	3		76.2	22.7	106	64	116	68	120	60			2				2	106.4	108	3.7962962962963	4.4	21	113	4.59	0	0	1.0587	82.7011945141925		5	5	1	5	4	1	2		1.4	.09	.16045	.15	5.7	81.8	1.2	.03	.11
467	1	2	2	1		13.5	17.67													2								0	0					1.47		6	5	4
468	1	1	33	3		92.4	25.51	110	70	110	70	116	70			2				2		233	3.56223175965665	4.8	14	78	7.1	0	0	1.0587	91.8910163468144		4	5	1	4	4	1	3
469	1	1	66	3		82.8	25.3	122	64	122	62			120	68	2				2		107	4.85981308411215	3.9	12	111	5.2	0	0	.8561	90.5306453878501		5			5	4	4	2
470	1	1	18	3		69.099	23.06	108	64	104	66	100	60			2				2	86.2	295	5.5593220338983	5	15	89	6.8	0	0	1.0587	102.102018415241			5		6	5	4			4.5	.09	.27485	.49	12.6	85	.7	.03	.48
471	1	1	0	2		5.0999																						0	0					.02		6	5	4
472	1	2	44	4		49.5	21.15	140	92			148	90			2				2	72.4	105	4.28571428571429	3.7	12	73	4.09	0	1	.7548	96.5059742642108		4		1	4	4	1	1	.46	.3	.09	.6361	.39	6.3	10	1.8	.03	.15
473	1	2	15	1		58.1	24.5	122	58	112	68	114	70							2	94.4	166	4.75903614457831	4.7	14	95	3.5	0	0	.7548	118.31123644164			3.59		6	5	4
474	1	2	21	3		39.7	15.22	98	60	96	62	98	64			2				2		190	74.9473684210526	4.5	6	86	3.4	0	0	.6535	127.091985905669		2	.75	1	2	3	1	1	.46
475	1	2	85	3		48.5	23.23			130	58	112	48	118	50	1	1	1	1	2	95.5	74	31.6216216216216	4	15	95	4.4	0	1	.7548	72.3558063500892		4	5		4	4	4	3		.08	.09	.328575	.24	.3	134.3	.7	.03	.08
476	1	2	8	1		25.4	15.41			102	38	102	64	102	42					2		118	12.5423728813559					0	0					1.02		6	5	4				.1	.117675	.57	8.4	89.1	1.2	.03
477	1	1	51	2		75.099	24.41									2				2		83	6.98795180722892	4.5	9	106	10.1	0	0	1.0587	80.9765981384783		1	1.51		2	3	4	3		.2	.09	.13595	.09	3.4	15.8	.8	.03	.12
478	1	2	65	4												1	1	1	1	2								0	1				4	4.25		4	4	4	3
479	1	2	17	4		53.7	17.88	106	70	102	68	100	68			2				2		272	20.1470588235294	4.5	12	79	4.7	0	0	.6535	130.713719236207			.57		6	5	4		.41	2.8	.09	.52	.63	9.9	139.2	2.6	.03	.17
480	1	1	0	4		4.5																						0	0					.06		6	5	4
481	1	2	63	1		67.099	30.1	124	60	118	62	114	64			2				2		29	10.3448275862069	4	10	121	3.5	0	0	.5522	100.01213216131		1	1.63		2	3	4	1		.08	.09	.08255	.05	.07	.6	.3	.03	.08
482	1	1	11	3		45.7	20.02	124	60	116	58	122	54							2								0	0					1.73		6	5	4
483	1	1	5	3		17.399	13.04													2								0	0					5		6	5	4
484	1	2	27	3		54	20.7	100	60	102	62	100	64			2				2								0	0				3	2.83		3	3	4	1
485	1	1	10	1		35.2	16.27	110	70	96	66	96	58							2		43	10.4651162790698					0	0					4.32		6	5	4
486	1	2	12	3																2								0	0					3.84		6	5	4
487	1	1	12	3		44.4	18.89	108	38	110	50	106	50							2	93.3	235	26.1276595744681	4.3	7	87	4.9	0	0	.5522	158.417131314137			.91		6	5	4
488	1	2	33	3		62.4	22.78	98	64	104	66	106	68			2				2		34	6.76470588235294	3.9	6	86	5	0	0	.6535	116.817833580939		4	1.14	1	4	4	1	1	.23	.1	.09	.21625	.1	1.1	4.2	.07	.03	.08
489	1	2	40	3		93.6	31.6									2				2	97.4	78	3.46153846153846	4.5	9	93	5	0	0	.7548	99.2560997036552		5	5		5	4	4	3	1.53
490	1	1	13	3		57.6	20.9			108	50	106	50							2		251	3.62549800796813	4.7	12	81	6.2	0	0	.6535	146.786824800088			2.49		6	5	4
491	1	1	4	4		14.8	13.9													2								0	0					.59		6	5	4
492	1	2	18	4		71.3	25.35	98	46	98	42	106	48			2				2	63.1	81	10.4938271604938	3.5	6	61	4.59	0	0	.4509	146.653969562867			.4	1	6	5	1		1.11	.8	.09	.0787	.56	.07	2.8	.3	.03	.14
493	1	1	66	3		91.3	34.15	120	68	116	56	112	68			2				3		95	12.4210526315789	4.8	12	109	8	0	0	.8561	90.5306453878501		3		1	3	3	1	3
494	1	1	16	1		68.2	20.059	116	58	108	64	110	68			2				2		123	19.7560975609756	4.8	16	90	4.4	0	0	.7548	135.46024369006			1.5	1	6	5	1				.09	.139325	.49	7.1	65.3	.8	.03	.08
495	1	2	5	3		18.6	15.1													2								0	0							6	5	4
496	1	2	12	1		57.5	23.24	122	54	124	62			120	56					2		138	10.4347826086957					0	0							6	5	4
497	1	1	12	3																2								0	0					5		6	5	4
498	1	2	5	3		19	15.31													2								0	0					3.97		6	5	4
499	1	1	36	1		53.8	18.93	106	74	106	72	112	76			2				2		195	4.51282051282051	5.2	13	83	4.5	0	0	.8561	111.768175500145		5	4.06	5	5	4	3	3		2.1	.09		.48	7.8		1.7	.03	.16
500	1	1	11	1		54.44	23.72	104	52	102	56	100	62							2		193	25.9067357512953					0	0					.85		6	5	4
501	1	1	6	1		21.7	15.27													2		116	3.18965517241379					0	0					.85		6	5	4
502	1	2	12	5		57.4	24.55	104	36	102	34	100	34							2		123	5.04065040650407	4.3	9	81	3.5	0	0	.6535	135.386365460442			1.76		6	5	4			2.9	.09	.109725	.87	4.3	36.5	.6	.03	.19
503	1	2	0	1		10.1																						0	0					.95		6	5	4
504	1	2	32	3		67.2	24.74	126	80	126	78	124	82			1	1	2		2	85.8	110	7.45454545454545	4.3	13	81	5.2	0	1	.6535	117.641322840825		3	5		3	3	4	3	3.16
505	1	1	60	4		125	41.43					106	66	110	72	1	1	1	1	2	118.1	268	13.3208955223881	4.4	16	116	8.6	0	1	1.0587	76.0156064039664		4	1.81		4	4	4	2
506	1	1	19	4		77.4	26.63	144	66	146	68					2				2		187	.481283422459893	4.7	11	95	6.2	0	1	.9574	114.496465279024			2.93	1	6	5	1
507	1	1	19	3		82.7	29.23	114	80	110	76	108	72			2				2	90.8	62	3.54838709677419	4.5	6	86	7.1	0	0	.8561	125.945001860948			2.49	1	6	5	1			2	.09	.08845	.22	1.7	25.8	.2	.03	.12
508	1	2	78	4		84.6	30.74	152	80	146	78	146	80			1	1	1	1	2		49	6.12244897959184	4.7	9	79	4.4	0	1	.6535	85.1579758831495		1			2	3	4	3
509	1	1	81	3		81.34	26.47	154	70	136	68	142	62			2				2		78	4.1025641025641	4.3	17	92	6	0	1	1.0587	65.5899021164527		3	2.22		3	3	4	2
510	1	1	19	1		98.6	31.02	128	72	122	78	122	68			2				2		267	6.21722846441948	5.2	12	86	8.3	0	0	.7548	132.635444765528			2.51		6	5	4			1.2	.1	.47845	.52	7.3	65.8	.7	.03	.19
511	1	2	19	1		70.7	28.46	112	58	114	60	114	58			2				2	78.09999	131	27.7099236641221	3.5	9	73	5.09	0	0	.5522	136.234076565388			1.45		6	5	4		.3
512	1	1	44	3		87.2	26.07	114	74			112	70	114	74	2				2	78.59999	287	3.34494773519164	4.3	20	79	5.8	0	0	1.16	76.1615074536306		2	.72	1	2	3	1	1		4.5	.09	2.14345	.45	9.4	85.8	4	.03	.35
513	1	2	2	2																2								0	0							6	5	4
514	1	1	20	3		76.8	23.08	126	74	126	76	128	78			2				2	98.7	57	29.8245614035088	4.7	14	92	7.2	0	0	.9574	113.69499002207		4	1.07	1	4	4	1	1		3.2	.09	.0459	.21	.9	4.4	.2	.03	.08
515	1	1	15	1		79.4	28.27	114	86	118	76	114	76							2		214	3.45794392523365	5.2	16	92	5.9	0	0	.9574	117.759264751191					6	5	4			7.6	.09	.128825	.48	5.9	71.3	3.9	.03	.18
516	1	2	2	3		13.4	15.87													2								0	0					5		6	5	4
517	1	1	52	1		62.8	20.91	126	76	130	76	126	78			2				2	117.1	82	11.0975609756098	4.9	15	111	6	0	0	.6535	111.611197428289		2	1.08	1	2	3	1	3
518	1	1	12	4		74.8	31.58	94	66	96	68	102	72							2		72	3.88888888888889	4.8	11	86	5.8	0	0	.6535	147.821575830905			4.27		6	5	4
519	1	2	0	3		8.1999																						0	0							6	5	4
520	1	1	6	1		34.7	20.92													2		84	10.7142857142857					0	0					.7		6	5	4
521	1	2	15	1		62.3	23.19	108	56	110	56	112	56							2		108	5.64814814814815	4.3	13	84	3.1	0	0	.5522	140.116331550514					6	5	4
522	1	1	51	3		64.2	24.92			90	78	88	76	88	74	2				2		258	6.93798449612403					0	0				3	3.11		3	3	4	3
523	1	1	15	1		88.8	29.4	134	34	140	22			126	26					2		193	6.37305699481865	5.3	10	82	7.6	0	0	.6535	144.739001807302			3.29		6	5	4
524	1	1	69	3		108.6	33.33	140	102			140	96	150	100	1	1	1	1	2								0	1				3	2.22		3	3	4	2
525	1	2	7	1		45.8	24.12													2		57	10.8771929824561					0	0					1.66		6	5	4
526	1	2	28	1												2				2								0	0				4	.67		4	4	4	3
527	1	2	56	4		54.6	24.3									2				2	182.4	104	43.4615384615385	4.9	8	180	4.59	1	0	.5522	105.052876046801		2		1	2	3	1	1
528	1	1	26	4		85.6	28.24	120	42	118	44			114	44	2				2		343	2.68221574344023	5	10	102	4.8	0	0	1.2613	78.1068866298932		2	1.51		2	3	4	3
529	1	2	14	4		60.1	22.48	104	50	104	64	102	72							2	79.5	89	88.0898876404494	4.2	9	76	4.5	0	0	.6535	133.497590275904			.53		6	5	4
530	1	1	0	3		5.9																						0	0					.34		6	5	4
531	1	1	69	3		78.9	25.62	158	70	146	72	154	74			1	1	1	1	2		32	4.6875	4.5	17	90	5	0	1	.8561	88.6427787875659		4	4.07	5	4	4	3	2
532	1	1	40	4		86.1	28.5	104	84	108	80	106	78			2				2		139	2.87769784172662	4.3	11	69	5.6	0	0	1.0587	87.4818169396946		2	2.15		2	3	4	1
533	1	1	8	5																2								0	0					4.44		6	5	4
534	1	1	1	2		11														2								0	0					1.82		6	5	4
535	1	2	45	1		78.8	27.92			118	80	120	72	124	84	2				1	201.3	116	14.9137931034483	4.4	8	199	3.5	1	0	.4509	121.317522333146	7	4	3.97	1	4	4	1	3	1.46	5.4	.09	.351025	1.1	6.1	52.9	.6	.03	.1
536	1	1	17	1		56.5	18.489	104	62			106	52	112	72	2				2		11	10.9090909090909	5	7	86	5.5	0	0	.8561	127.726920123592			5	1	6	5	1
537	1	1	41	3		88.3	26.4									2				2	78.3	137	654.014598540146	4.9	24	78	5.4	0	0	1.8691	43.6931903767363		3	2.17	1	3	3	1	1
538	1	1	7	3		29.7	17.36													2		47	9.78723404255319					0	0							6	5	4
539	1	2	67	4		50.4	20.01	148	62			144	64			1	1	1	1	2		17	122.941176470588					0	1				2			2	3	4	3
540	1	2	16	4		64.3	26.09	132	74					136	76	2				2	87.6	168	4.16666666666667	4.3	9	79	4.8	0	0	.8561	100.890873348772			4.11		6	5	4		3.55
541	1	2	34	1		62.64	24.75	86	68	86	64	86	68			2				2	83.9	86	21.7441860465116	4.5	14	80	3.5	0	0	.6535	116.000108745872		1			2	3	4	3	.26	.2	.09	.200175	.32	3.8	19.1	.3	.03	.09
542	1	2	40	1		101.2	36.07	142	92	154	88	156	94			1	1	1	2	2	105	141	11.7730496453901	3.8	15	96	4.9	0	1	.6535	111.212572663788		2	2.4		2	3	4	1	.45
543	1	1	36	4		114.6	36.5	134	90			146	84	140	88	2				2		321	5.66978193146417	4	10	88	6.6	0	1	.9574	101.608327733252		4		1	4	4	1	3
544	1	1	14	4		52.1	20.51	104	36	112	48	106	32							2	93.4	109	17.7981651376147	4.5	12	92	3.9	0	0	.7548	137.37678724897			.55		6	5	4
545	1	2	0	3		7.3																						0	0					2.52		6	5	4
546	1	2	19	1		61.74	23.85	102	60	102	64	100	64			2				2		63	12.8571428571429	4.4	9	80	5.3	0	0	.6535	128.890132139142			.85	1	6	5	1		.45	.2	.09	.066275	.2	2.3	9.9	.4	.03	.09
547	1	2	18	1												2				2								0	0						1	6	5	1
548	1	2	13	4		45.5	18.16	108	80	104	72									2		78	700					0	0					.85		6	5	4
549	1	1	18	1		54.5	20.07	100	48	100	58	90	56			2				2	86.6	125	3.2	4.5	13	80	5.2	0	0	.8561	126.832831682727			1.6	1	6	5	1
550	1	2	71	3												1	1	1	1	3								0	1				1	.95		2	3	4	2
551	1	2	53	3		74.739	29.2	126	80	130	84	128	84			2				2		18	2.22222222222222	4.3	10	91	3.6	0	0	.7548	90.5935828861854		3	4.44		3	3	4	3
552	1	2	17	4												2				2								0	0					1.08	1	6	5	1
553	1	1	16	4		115	33.78	116	54	120	46	112	50			2				2		318	5.81761006289308	4.3	8	84	8.19	0	0	.8561	128.627311302711			.85		6	5	4
554	1	1	27	1		88.6	28.54	106	74	108	72	106	70			2				2		222	6.08108108108108	4.5	19	84	7.6	0	0	1.2613	77.5601384234839		1	1.98	1	2	3	1	2
555	1	2	0	3																								0	0							6	5	4
556	1	1	11	1		57.7	26.85	120	72	114	76	120	76							2		146	4.52054794520548					0	0							6	5	4
557	1	1	16	4		84.6	27.91	100	74	106	72	102	70			2				2		143	2.93706293706294	4.4	12	90	6.1	0	0	.8561	128.627311302711			2.05		6	5	4			3.3	.09	.043175	.34	4.1	23.1	.8	.03	.14
558	1	1	15	3		99.4	30.68	114	50			122	58	116	62					2	89.1	135	3.18518518518519	4.5	9	82	6.2	0	0	.8561	129.534049650263			4.59		6	5	4
559	1	1	16	2		68.8	25.24	104	34	104	46	110	44			2				2		65	3.53846153846154					0	0					.68		6	5	4			1.5	.09	.01335	.35	1.9	23	.3	.03	.1
560	1	2	66	3		92.7	41.48	154	72	152	74	150	72			1	1	1	1	2	97.4	69	17.8260869565217					0	1				3	1.19		3	3	4	1
561	1	2	77	3		80.5	36.65									2				1		19	493.684210526316	4	26	77	6.6	1	0	1.0587	50.842594522029	4	3	.99		3	3	4	3			.09		.11	1.3		.3	.03	.07
562	1	1	35	2				116	68			114	62	116	70	2				2	106.5			4.4	9	99	5	0	0	.8561	112.556067975977		2	1.62	1	2	3	1	1
563	1	1	23	1		80.9	25.65	118	62					122	78	1	2	2		2	88.7	247	8.13765182186235	4.5	16	84	5.6	0	1	.8561	122.45539714524		2	.84	1	2	3	1	2		2.5	.09	.36335	.66	5	103	3.5	.03	.41
564	1	2	17	4		99.1	37.58	124	56	128	54	120	56			2				2		203	2.75862068965517	4.3	15	83	6.1	0	0	.8561	100.184637235331			.4	4	6	5	2		.1	4.9	.09	.024975	.43	5.3	33.5	1	.03	.19
565	1	2	10	1		52.9	23.23	100	50			106	64	104	48					2		74	8.64864864864865					0	0					.52		6	5	4
566	1	1	17	3		54.3	18.079	120	72	118	82	118	80			2				2	104.5	37	13.7837837837838	4.8	11	99	6.2	0	0	.8561	127.726920123592			1.17	1	6	5	1
567	1	1	10	1		48.7	24.43					118	30	122	38					2		90	4					0	0							6	5	4
568	1	2	63	3		72.14	27.05	146	78	132	78	140	78			2				2		118	10.9322033898305	4.4	15	99	5.3	0	1	.8561	72.5214636789832		5	5		5	4	4	3
569	1	2	29	1		74.8	28.93	122	74	114	74	114	78			2				2	94.5	224	4.6875	4.4	10	85	6.6	0	0	.8561	92.0856826378505		3	3.89		3	3	4	3	.31
570	1	1	51	3		113.8	37.5	126	72	128	76	124	76			1	1	1	1	2		23	4.78260869565217					0	1				3	3.2	1	3	3	1	1
571	1	2	6	1		16.7	14.26													2		34	34.7058823529412					0	0					3.98		6	5	4
572	1	2	27	3		64.599	26.24	106	50			106	48	102	38	2				2		95	12.1052631578947	3.8	6	102	3.4	0	0	.5522	128.789287415718		5	2.22		5	4	4	2	.3
573	1	1	3	3		17	17.35													2								0	0					5		6	5	4
574	1	2	4	4		19.399	16.73													2								0	0							6	5	4
575	1	2	2	1		15.9	18.5													2								0	0					1.73		6	5	4
576	1	2	31	1												2				2								0	0				1			2	3	4	3
577	1	1	22	3		100.8	29.74	124	74	120	76	120	78			2				2		168	8.63095238095238	5	13	94	4.8	0	0	1.0587	99.2730400542059		4	.79	1	4	4	1	3		6.2	.09	.034625	.3	6.3	73.7	.7	.03	.24
578	1	2	46	3		61.8	22.45	124	76	124	66	118	70			2				2	90.6	235	6.04255319148936	4.7	14	86	4.5	0	0	.7548	95.1596194172508		4	5	5	4	4	3	2	7.09
579	1	1	6	4		24	16.1													2								0	0					1.07		6	5	4
580	1	1	1	3																2								0	0					0		6	5	4
581	1	2	48	3		53.6	19.13	108	76	110	78	106	74			2				2	91.1	291	13.3333333333333	4.5	12	93	3.8	0	0	.7548	93.8320475667608		5	0	1	5	4	1	3	1.48	12.8	.09	.32055	.81	13.5	64.6	1.5	.03	.19
582	1	2	26	3		78.5	27.13	112	78	116	78	116	78			2				2	85.6	95	4.84210526315789	4.2	9	80	3.6	0	0	.5522	129.69716758884		2	.73		2	3	4	3	1.39
583	1	1	42	4		62.2	21.3							152	56	2				2	93.4	193	4.19689119170984	4.4	24	91	4.7	0	0	1.0587	86.2613581115689		2	1.78		2	3	4	1
584	1	1	20	3		78.9	25.5	134	90	138	88	134	88			2				2	88.2	131	19.0839694656489	5.2	15	83	6.8	0	0	.9574	113.69499002207		4	.24		4	4	4	3
585	1	1	32	3		84.8	25.91	138	72	136	72	134	78			2				2		52	7.88461538461538	4.9	12	86	6.3	0	0	.9574	104.503854658803		5	5	1	5	4	1	3		.4	.09		.17	1.9		.2	.03
586	1	2	32	3		94	32.95	106	56	106	50			106	60	2				2		93	4.08602150537634	3.9	10	83	2.6	0	0	.5522	124.344328903697		4	5	1	4	4	1	3	1.96
587	1	2	14	1																2								0	0					3.18		6	5	4
588	1	1	39	4		87.3	27.74	122	76	124	82	120	78			2				2	90.5	536	4.92537313432836	4.5	13	93	5.5	0	0	1.0587	88.0985064850902		2	.65		2	3	4	3
589	1	2	13	3		51.9	18.829	100	56	90	52	96	56							2	100.1	192	198.958333333333	4.5	12	93	5.09	0	0	.7548	119.985149258952			4.69		6	5	4
590	1	2	15	4		46.5	21.7	104	68	114	78	112	78							2	82	305	10	5	10	86	4.4	0	0	.7548	118.31123644164			0		6	5	4
591	1	2	18	1		58.3	22.55	102	60	104	68	102	64			2				2	81.7	391	6.98209718670077	4.4	7	80	4.9	0	0	.7548	115.844051647368			3.84	1	6	5	1		.43
592	1	1	32	3		80.9	25.14			120	86	112	80	116	88	2				2	92.1	185	9.51351351351351	5	12	89	5.3	0	0	.7548	121.059765544761		5	4.79	1	5	4	1	3
593	1	1	35	3		123.1	36.96			132	92	132	92	130	94	2				2	95.3	85	13.5294117647059	4	14	93	6.3	0	1	1.0587	90.6090447777599		3	1.4	1	3	3	1	2		4.8	.09	.16655	.27	1.9	32.6	.5	.03	.14
594	1	1	14	3		67.8	22.45	110	44	100	44	96	50							2		115	29.304347826087	4.7	13	74	7.1	0	0	1.0587	105.011614016997			1.88		6	5	4			1.3	.09	.083225	.38	3.5	34.5	.4	.03	.13
595	1	1	34	3		66.3	21.67	120	68	108	74			114	84	2				2		117	6.15384615384615	4.3	9	74	4.09	0	0	1.0587	91.2477792323867		4	1.44		4	4	4	1
596	1	2	30	3		85.8	27.76	106	64	106	74	102	70			2				2		22	19.0909090909091	4	18	85	4.2	0	0	.8561	91.4410828593855		5	3.59	1	5	4	1	1	.1	.2	.09	.082775	.05	1	11.9	.07	.03	.07
597	1	2	6	3		29.2	19.329													2		59	7.11864406779661					0	0					.86		6	5	4			2.7	.09	.0147	.41	3.7	50.8	.4	.03	.03
598	1	2	29	3		81.4	28.17	116	68			118	66	112	58	2				2		85	7.52941176470588					0	0				5	4.32		5	4	4	3	1.58	6	.09	.0123	1.25	4.1	23.6	.2	.03	.08
599	1	1	13	3		42.2	20.52	100	72	100	72	96	70							2		218	3.53211009174312	4.5	10	87	6.4	0	0	.7548	138.345203674693					6	5	4
600	1	1	15	4		107.3	35.159	118	76	120	80	118	82							2		229	6.46288209606987	4.3	16	90	6	0	0	.8561	129.534049650263			1.41		6	5	4
601	1	1	13	2		34.5	15.86	94	58	100	62	98	64							2	82.4	251	6.21513944223108	4.5	10	82	5	0	0	.4509	170.97241168536			.71		6	5	4
602	1	1	28	1		81.4	27.42	114	66			118	76	116	74	2				2		181	18.8950276243094	4.4	13	87	5.7	0	0	.6535	132.106991874986		1	.7	4	2	3	2	1
603	1	1	4	3																2								0	0					4.64		6	5	4
604	1	2	12	4		46	19.55	90	46					92	46					2	93	185	42.5945945945946	4.4	5	87	4.7	0	0	.5522	143.100454409777			.45		6	5	4			1	.09	.245875	.89	4.2	38.7	2.2	.03	.64
605	1	2	36	4												2				2								0	0				4	0	1	4	4	1	3
606	1	2	6	3																2								0	0					2.57		6	5	4
607	1	1	67	3												2				2								0	0				3	3.64	5	3	3	3	3
608	1	2	14	1		80.4	31.72	130	58	130	60	128	60							2				4.7	17	81	3.5	0	0	.6535	133.497590275904			4.32		6	5	4
609	1	1	8	1		25.1	14.52			104	38	100	30	102	50					2		124	13.6290322580645					0	0					.48		6	5	4
610	1	2	40	3		55.1	18.43	110	68	110	64	108	66			2				2	91.4	116	5.43103448275862	4.3	11	88	2.7	0	0	.5522	117.549279280404		5	5	1	5	4	1	2	1.41
611	1	2	17	4		63	22.75	114	54	106	58	112	56			2				2		207	13.1400966183575					0	0					2.7		6	5	4		1.34	.6	.09	.222825	.49	9.4	103.3	.6	.03	.37
612	1	1	2	1		15.04	17.239													2								0	0					.42		6	5	4
613	1	1	69	3		86.4	28.54	134	72	138	80	132	78			2				2		177	3.33333333333333	4.2	16	95	6.2	0	0	1.3626	52.5950746388238		1	.93		2	3	4	1		.5	.09	.4155	.2	5.6	33.2	1.3	.03	.16
614	1	2	66	3		105	36.72	140	54	148	50	142	50			1	1	1	1	1	144	230	5.04347826086957	4.4	12	139	5.5	1	1	.8561	71.0091487220233	13	3	2.14	1	3	3	1	3
615	1	2	38	4		112.3	38.36									2				2	83.8	82	3.41463414634146	4.5	10	82	5.3	0	0	.6535	112.786050859326		3		2	3	3	2	3	.37	1.2	.09	.17225	.31	2.5	12.2	.4	.03	.03
616	1	1	39	4		92.6	28.97	130	86	124	94	122	88			2				2	89	345	76.9565217391304	4.5	13	89	4.09	0	0	1.16	78.8840662050361		3		1	3	3	1	3		1.4	.09	.7252	.82	9.7	84.8	1.9	.03	.26
617	1	2	13	1		42	18.54	126	66	128	64	134	60							2	94.9	92	8.47826086956522	4.7	11	93	4.2	0	0	.5522	142.098751228909			2.76		6	5	4
618	1	2	15	4		69.3	22.71	114	74	108	76	108	76							2	86.9	322	21.4596273291925	4.3	8	83	4.8	0	0	.8561	101.602087964524			3.11		6	5	4			4	.09	.3569	1.01	6.3	72.4	1	.03	.25
619	1	2	11	1		47.3	21.8	118	72	114	72			116	72					2		184	22.9347826086957					0	0					.48		6	5	4
620	1	2	62	4		69.2	25.11	180	118	184	124	170	120			1	1	1	1	2		101	21.8811881188119	4.4	14	89	5.7	0	1	1.16	50.583598330135		1	.59		2	3	4	3		.7	.09	.2815	.29	2.6	41.2	.6	.03	.06
621	1	1	1	1		13.04														2								0	0					4.95		6	5	4
622	1	2	82	3		55.8	21.63	148	78	158	78	152	76			1	1	1	1	2	78.09999	18	13.3333333333333	4.5	12	76	4.4	0	1	.6535	82.7984723710523		4	3.38		4	4	4	3
623	1	1	11	1		48.2	20.399	106	60	104	58	104	58							2		94	3.61702127659574					0	0							6	5	4			3.1	.09	.145175	1.35	4.8	79.1	1.5	.03	.16
624	1	2	9	1		37.4	19.55													2		116	21.1206896551724					0	0					.66		6	5	4
625	1	2	7	1		29.44	16.739													2		149	12.8187919463087					0	0					1.6		6	5	4			3.3	.09	0	1.49	8.3	323.7	1.6	.03	.35
626	1	1	66	4		66.9	22.8	132	78	130	74	134	76			1	1	1	1	2		145	1242.75862068966	4	17	138	6.9	0	1	1.2613	58.9738209402544		3	1.72		3	3	4	1
627	1	2	61	1		52	22.27	166	88			158	90	152	88	1	1	1	1	2		39	8.97435897435897	5	10	88	5	0	1	.5522	101.427142222455		1	1.81		2	3	4	3			.09	.22155	.12	2.5	12.6	.6	.03	.05
628	1	2	64	3		82.9	36.6	104	58	106	62	100	60			2				1		68	14.4117647058824	4.5	18	141	3.7	1	0	.6535	93.9584516149767	6	3	1.78		3	3	4	1
629	1	2	10	3		32	16.12	104	64	104	72	108	72							2		130	4.30769230769231					0	0					2.4		6	5	4			3.8	.09	.0814	1.93	6.5	178.4	.8	.03	.23
630	1	2	11	5		43.8	18.66	110	70	118	70	120	70							2		67	2.23880597014925					0	0					1.84		6	5	4
631	1	1	14	1		57.8	26.39	116	50	110	44	114	54							2		171	6.72514619883041	4.5	14	99	5.8	0	0	.6535	145.759317026488			1.13		6	5	4
632	1	1	1	2		10														2								0	0					3.39		6	5	4
633	1	2	85	3												1	2	1	1	1								1	1			3	1			2	3	4	3
634	1	2	3	4		16.1	15.6													2								0	0					1.48		6	5	4
635	1	2	12	3		44.4	17.92	104	66	106	64	106	66							2		97	8.45360824742268	4.8	10	78	4.7	0	0	.4509	152.967205144474			1.2		6	5	4
636	1	1	46	3		69.5	22.34	108	68	102	58	102	58			2				2		291	4.29553264604811	5	12	83	5.3	0	0	.8561	104.186307548012		4	1.82	6	4	4	3	1		2.3	.09	1.407475	.76	11.3	683.5	2.9	.03
637	1	1	7	1		21.8	13.31													2		36	5					0	0					.15		6	5	4
638	1	1	15	1		58.9	20.399	110	58	106	64	112	68							2		353	4.05099150141643	5	12	98	5.5	0	0	.9574	117.759264751191			.62		6	5	4
639	1	2	32	3		70.9	27.66	102	70	102	78	100	80			2				2		47	1.91489361702128	5	14	75	4.3	0	0	.8561	90.1653883124143		4	1.26		4	4	4	3	.1	.3	.09	.084225	.15	1.9	22.5	.1	.03	.1
640	1	2	21	1		54.5	28.99	116	66	116	66			120	58	2				2	90.4	20	17	3.8	5	85	4.3	0	0	.3496	156.134532484016		1	.95		2	3	4	3	.1
641	1	1	18	1		57.6	18.26	112	64	114	60	110	46			2				2		326	14.7546012269939	5.2	14	81	7	0	0	.8561	126.832831682727			1.34	3	6	5	2			4.8	.09	.5702	1.59	6.6	64.8	2	.03	.3
642	1	1	59	3		79.4	26.65	114	68	112	66	124	70			2				2		85	19.1764705882353	4.8	15	84	7.9	0	0	1.16	68.5447597907125		2	1.78		2	3	4	1
643	1	1	46	4		76.3	24.05	108	46	116	80					2				2		154	5.97402597402597	4.7	9	75	5	0	0	.8561	104.186307548012		4	2.51	4	4	4	2	1		.5	.09		.19	5.1		1	.03
644	1	2	32	4		107	36.21	110	60	116	66	110	70			2				2		226	4.95575221238938	4.4	9	83	6.4	0	0	.6535	117.641322840825		5	2.02	3	5	4	2	3	.62
645	1	1	76	3		68.3	23.58	172	76	176	76	170	76			2				2	106.9	17	5.88235294117647	4.2	14	100	7.6	0	1	1.0587	67.9345558395909		4	3.02		4	4	4	2
646	1	2	45	2		90.6	33.2	114	76	118	76	110	78			2				2		47	9.14893617021277	4.4	15	89	6	0	0	.5522	113.492251867613		3	4.52	1	3	3	1	1	.18
647	1	1	44	4		89.1	29.63	110	78	106	70	106	76			2				2		244	3.36065573770492	4.5	15	100	5	0	0	1.0587	85.0579259045544		5	1.95	1	5	4	1	1
648	1	2	17	3		62.9	24.03	114	62	104	68	110	64			2				2		181	282.32044198895	4.5	10	77	4.09	0	0	.7548	116.660676382043			2.22	1	6	5	1		1.87
649	1	1	12	1		48.9	18.01	134	52	134	48	124	46							2	102.8	153	422.222222222222	5	7	97	4.8	0	0	.5522	158.417131314137			.31		6	5	4			2.6	.09		1.53	3.8		1.6	.03	.13
650	1	2	0	1		5.8																						0	0							6	5	4
651	1	1	53	3												2				2								0	0				3	4	1	3	3	1	2
652	1	2	54	2		61.7	27.31	158	90	172	90	156	90			1	1	2		2	78.3	77	4.67532467532468					0	1				1	.61	5	2	3	3	3
653	1	2	16	3		43.1	16.02	96	64			98	72	102	68	2				2	79.59999	174	15.7471264367816	4.8	10	66	4.7	0	0	.6535	131.635165393964			5	1	6	5	1		.46
654	1	2	67	1		58.6	28.78	130	68	130	66	140	70			1	1	1	1	1		57	6.84210526315789	4	16	117	3.7	1	1	.5522	97.2410590511322	1	1	.73		2	3	4	2
655	1	1	69	3		110.5	35.92			136	48	146	46	140	48	2				1		47	28.5106382978723	4.5	21	223	7.7	1	1	1.16	63.8949807707162	24	3	2.56		3	3	4	3			.09	.790375	.2	2.3	24.7	2.2	.03	.1
656	1	1	0	1		3.64																						0	0					.47		6	5	4
657	1	1	17	4		91.6	31.7	112	72			118	58	118	74	1	1	2		2		337	3.91691394658754	4.7	18	80	5.3	0	1	.9574	116.116405248647			2.65	1	6	5	1
658	1	2	37	2		64.599	25.05	106	74	110	70	98	70			2				2		28	7.14285714285714	4.4	11	86	3.2	0	0	.7548	101.370003149237		5	2.69	1	5	4	1	3	.1
659	1	1	8	4		25.2	14.55	88	64			92	74	90	64					2		106	13.9622641509434					0	0					.26		6	5	4			1.3	.09	.268125	.42	7.2	71.7	2.4	.03	.23
660	1	1	85	3												2				2								0	0				4	1.76		4	4	4	3
661	1	1	17	1		62.5	20.34	114	80	110	78	100	80			2				2	86.3	328	6.03658536585366	4.9	9	78	4.59	0	0	.8561	127.726920123592			1.79	1	6	5	1
662	1	2	84	3												1	1	1	1	2								0	1				3	1.2		3	3	4	2
663	1	1	4	4																2								0	0					3.11		6	5	4
664	1	1	11	1		67.9	26.56	106	64	108	72			106	72					2		80	4.875					0	0					.47		6	5	4
665	1	1	28	3		111.2	33.46	112	76	112	78	112	82			2				2		244	2.58196721311475	4.7	14	97	6	0	0	1.16	85.221182389095		3	2.33	1	3	3	1	3
666	1	2	67	1		94.5	37.1	110	66	116	66	116	68			2				2	108.1	301	5.84717607973422	4.2	16	101	6.3	0	0	.9574	61.5947537196728		4	2.06	5	4	4	3	3
667	1	1	48	1		72.8	24.3	144	88	144	92	144	86							2		16	6.875					0	1				1	1.28	1	2	3	1	1		.1	.09	.107825	.08	.4	3.3	.2	.03	.06
668	1	1	24	4		80.8	24.47	132	88	132	88	132	82			2				2	94.3	490	14.2857142857143	4.5	12	95	5	0	0	1.3626	72.1487636667855		3	1.27	1	3	3	1	3		3.6	.09	1.18245	.93	13.3	97.8	2.9	.03	.35
669	1	2	21	1		63.4	24.25	114	68	114	60	112	66			2				2		22	3.18181818181818	4.5	7	82	5	0	0	.6535	127.091985905669		1		1	2	3	1	3	.1
670	1	1	0	3		8.1999																						0	0					.3		6	5	4
671	1	2	82	3		65.5	27.33			152	74	146	72	140	64	1	1	1	1	2		18	25.5555555555556	4.3	21	100	4.5	0	1	.6535	82.7984723710523		3	2.4		3	3	4	3		.5	.09	.02915	.11	1.5	25.4	.1	.03	.06
672	1	1	77	3												2				2								0	0				4	4.85		4	4	4	3
673	1	2	13	5		52.5	21.8	102	58	100	56	98	52							2		87	10.9195402298851	4.5	8	81	3.6	0	0	.4509	151.896434708463			1.6		6	5	4
674	1	2	34	3		70.4	24.22	110	72			110	78	106	76	2				2	80.5	52	7.88461538461538	4.8	9	78	2.5	0	0	.5522	122.609601171161		4	5	1	4	4	1	3	.52	.6	.09	.328425	.09	2.8	20.1	.2	.03	.06
675	1	2	45	4		67.7	23.43	136	76			124	76	130	80	2				1	377.7	86	543.023255813953	4	11	356	4.7	1	0	.8561	82.2962579018706	25	4	.47		4	4	4	1	.43	1.1	.09	.711475	1.25	3.1	35.5	.5	.03	.22
676	1	2	29	3		63.4	22.46	90	52	92	48	90	50			2				2	77.59999	37	7.02702702702703	3.9	7	74	2.5	0	0	.4509	135.748661540618		5	5	5	5	4	3	3	.86
677	1	1	32	2		69.4	26.51	120	80	120	76	116	76			2				2		150	5.6	4.7	11	99	5.09	0	0	.7548	121.059765544761		2	1.05	1	2	3	1	1		2.2	.09	.778475	.33	4.9	71.5	2.3	.03	.09
678	1	1	61	4		103.6	31.94	144	78	138	76	132	88			1	1	1	1	2		173	14.8554913294798	4.3	16	99	7.7	0	1	1.2613	61.0819684503659		3		4	3	3	2	1
679	1	1	13	4		74.3	21.64	120	80			126	78	118	82					2	85	62	3.70967741935484	4.7	6	85	5.09	0	0	.8561	131.366747139608			4.31		6	5	4
680	1	1	1	4																2								0	0					4.7		6	5	4
681	1	1	48	1		107.5	37.07	122	68	124	64	128	70			2				1		64	3.4375	4.5	11	77	4.9	1	0	.9574	93.394281590583	8	4	2.93	5	4	4	3	2		.3	.09	.2298	.13	3.1	13.6	.6	.03
682	1	1	16	3		62.5	19.95	118	70	120	70	120	64			2				2		184	2.5	5	12	85	6.9	0	0	.9574	116.934949897933				1	6	5	1
683	1	1	81	3		76.599	26.92	142	40	142	46	138	42			2				2		86	41.2790697674419					0	1				4	2.71		4	4	4	3
684	1	2	31	3		67.2	23.72	106	68	104	70	102	62			2				2	84.1	154	3.76623376623377	4.4	11	75	3.3	0	0	.8561	90.8009952793698		3	2.64		3	3	4	3	1.17
685	1	1	75	3		77.7	23.64			108	68	98	64	114	66	1	1	1	1	2	112.7	87	352.873563218391	4.4	11	105	6.8	0	1	1.2613	55.3608186042355		2	2.17		2	3	4	1		.2	.09	.73505	.42	2.2	50.6	.6	.03	.03
686	1	1	39	3		74.2	23.9			112	66			110	70	1	1	1	1	2	85.7	143	3.00699300699301	4.7	16	83	7.1	0	1	.8561	109.437435399956		5	5	1	5	4	1	2
687	1	1	2	4		15.4	14.92													2								0	0							6	5	4
688	1	1	84	3												2				2								0	0				5			5	4	4	3
689	1	1	21	3		61.1	18.899	116	70	116	70	114	72			2				2	91	280	4.57142857142857	4.5	13	87	6.6	0	0	1.0587	99.9728500042355		5	1.46		5	4	4	3
690	1	2	68	1		70.5	25.49	144	82	140	90	140	88			2				2	85	44	20.9090909090909	4	11	83	5.09	0	1	.7548	81.5335145682909		4	3.16		4	4	4	3
691	1	2	4	3		19.1	16.079													2								0	0					2.46		6	5	4
692	1	1	53	3		135.4	42.21	132	84	128	78	120	84			2				2	107.8	104	1.73076923076923	4	15	102	6.4	0	0	.9574	90.1709257101348		4	5	1	4	4	1	3		1.3	.09	.165425	.38	3.6	56.1	.7	.03	.11
693	1	1	3	4		15.7	14.66													2								0	0					.71		6	5	4
694	1	1	2	1		16.8														2								0	0					.61		6	5	4
695	1	1	59	1		74.2	26.1	122	74	120	64	128	80			2				1	166.1	67	27.6119402985075	4.8	15	160	5.4	1	0	.9574	86.4494071265791	4	3	1.21		3	3	4	2			.09	.271225	.5	1.9	18.5	.4	.03	.06
696	1	2	12	1		45.04	19.62	110	64	114	64	114	56							2		46	4.1304347826087	4.8	8	82	3.3	0	0	.5522	143.100454409777			.96		6	5	4			.2	.09	.022275	.21	1.5	17.9	.3	.03	.08
697	1	1	39	3												2				2								0	0				4	4.64	1	4	4	1	3
698	1	2	52	1		62.8	26.55	126	70	134	66	126	74			2				2	110	18	35	4.8	9	106	5.7	0	0	.6535	102.222116626528		4	3.42		4	4	4	3
699	1	2	15	4		55.5	19.59	108	72			102	64	100	74					2		50	9.2	4.7	12	82	4.09	0	0	.8561	101.602087964524			4.99		6	5	4			.9	.09	.0358	.15	2.2	21.6	.3	.03	.1
700	1	1	7	3		35.2	21.09													2		67	13.134328358209					0	0					1.24		6	5	4
701	1	2	32	4		117	38.56	132	86	116	84	118	86			2				1	224.4	99	8.38383838383839	4.3	8	216	6.2	1	0	.5522	124.344328903697	2	4			4	4	4	2	.22
702	1	1	5	1		17.399	15.66													2								0	0							6	5	4
703	1	2	33	2		79.3	31.69	118	66	116	72	118	70			2				2	88.4	121	4.87603305785124	3.7	11	87	4.5	0	0	.6535	116.817833580939		1	2.11	1	2	3	1	3	1.02
704	1	1	7	4		31.2	21.17													2		104	15.6730769230769					0	0					1.9		6	5	4
705	1	1	85	3		65.8	28	200	102	200	96	192	102			1	1	1	1	3				4.2	31	114	5.6	0	1	2.0717	28.3233909911581		1	2.04		2	3	4	2
706	1	1	14	1		67	23.51	118	54	122	60	122	60							2		85	5.29411764705882	4.5	7	83	6.1	0	0	.6535	145.759317026488			.64		6	5	4			1.5	.09		.31	2.1		.5	.04	.19
707	1	2	13	4		53.8	21.97	94	56	96	62	94	66							2		224	3.66071428571429	4.4	9	87	3.8	0	0	.6535	134.438660902219			2.51		6	5	4
708	1	2	26	1		73.8	34.67	110	74	114	72	114	76			2				2	86	209	7.36842105263158	4.5	9	83	5.9	0	0	.5522	129.69716758884		1	.4		2	3	4	3	.52
709	1	1	4	2		19.7	17.079													2								0	0					1.32		6	5	4
710	1	1	15	1		130.44	47.74	142	56	142	58	134	68							2		370	8.86486486486486	5	14	85	7	0	1	.7548	136.415149738228			1.23		6	5	4			1.4	.09	.295525	.56	9.7	118.9	.7	.03	1.46
711	1	2	14	1		53.3	20.329	98	70	102	64	100	70							2	85.2	158	9.17721518987342	4.5	15	80	3.8	0	0	.5522	141.104059970306			1.92		6	5	4
712	1	2	17	5		50.1	20.59	100	68	98	68	100	66			2				2		57	27.3684210526316	4.4	6	85	3.7	0	0	.6535	130.713719236207			.58		6	5	4		.1
713	1	2	31	3		81	31.44	126	30	126	40			122	36	2				2	88.8	72	6.94444444444444	3.8	5	82	2.8	0	0	.4509	133.854831963465		5	3.23	1	5	4	1	3	1.58
714	1	1	47	3		62.7	19.63	104	84			108	82	112	84	2				2	90.6	107	15.3271028037383	4.5	11	101	5	0	0	.9574	94.052650141574		4	3.53	4	4	4	2	1
715	1	2	13	1		59.7	24.16	108	52	114	52	104	50							2	85.4	112	1.60714285714286	4.7	9	83	4.59	0	0	.4509	151.896434708463					6	5	4
716	1	2	41	1		109.1	44.15	124	74	126	80	116	70			1	1	1	1	2		156	8.84615384615385	4	7	97	4.7	0	1	.4509	124.774701092933		1		1	2	3	1	3	.24
717	1	1	17	1		75.8	23.06			114	46	116	68	114	72	2				2	101.6	178	1.23595505617978	5	13	94	5.3	0	0	.7548	134.51202198423			.46		6	5	4			5.1	.09	.15555	.65	5.4	44.6	.7	.03	.12
718	1	1	3	1		16.5	16.21													2								0	0					.36		6	5	4
719	1	2	23	1		87.8	35.26	108	58	108	58	110	64			2				2	74.5	74	38.5135135135135	3.6	3	70	4	0	0	.5522	132.459388654012		1	1.27		2	3	4	3	.26	.8	.09	.21055	.98	2.4	24.6	2.1	.03	.09
720	1	1	16	4		82.4	25.52	94	48	90	62	100	60			2				2		224	2.00892857142857	4.4	12	78	5.8	0	0	1.0587	103.546596989846					6	5	4			6.1	.09	.19505	.38	8.7	90.6	.7	.03	.26
721	1	2	6	1		24.2	16.829													2		43	4.41860465116279					0	0					1.4		6	5	4
722	1	2	19	3		60.5	22.91	110	62	112	60	110	58			1	2	2		2	85.2	137	5.83941605839416	4.2	8	79	3.8	0	1	.5522	136.234076565388			2.4	1	6	5	1		2.07
723	1	2	32	4		113.3	43.71	128	78	134	84	134	88			1	1	2		2	90.9	241	2.53112033195021	3.9	10	99	6.6	0	1	.9574	78.7625966849444		3			3	3	4	3	6.18	1.9	.09		1.11	5.6		.7	.03	.13
724	1	1	6	3		26.5	16.07													2		117	8.2051282051282					0	0					2.2		6	5	4				.09	.094525	.64	9.4	130.9	.9	.03	.18
725	1	2	13	4		107	37.729	122	60	128	50	120	58							2		127	4.80314960629921					0	0					.45		6	5	4				.09	.173525	.68	2.2	62.9	.9	.03	.15
726	1	1	6	1		18.2	13.34													2		60	11					0	0					1.72		6	5	4
727	1	1	32	1		81	26.03	124	78	124	78	122	82			2				2	107.9	80	4	4.8	20	101	4.7	0	0	.9574	104.503854658803		4	1.76	1	4	4	1	2
728	1	2	51	3		76.2	27.69	90	68	94	70	100	68			2				2	88.8	268	5.67164179104478	4.3	13	84	4.09	0	0	.6535	102.94271563598		3	4	1	3	3	1	2		3	.09	1.082025	.67	15.8	80.9	3.3	.03	.28
729	1	1	68	3		90.2	27.29	126	68	126	74	130	68			1	1	1	1	2	88.9	188	27.7127659574468	4.5	21	89	6	0	1	1.0587	71.8615784542103		1	1.1	1	2	3	1	3
730	1	2	4	3		15.2	14.52													2								0	0							6	5	4
731	1	2	62	1		79.9	28.86	148	62	132	68	130	68			2				2		84	2.73809523809524	4.3	15	79	4	0	0	.6535	95.2878118784935		1	4.59		2	3	4	3
732	1	2	18	1		49.9	19.94	94	58	102	60	100	64			2				2		32	1.5625	4.8	9	81	3.4	0	0	.5522	137.19443762879			1.31		6	5	4		.1
733	1	1	15	1		64.9	23.16			116	74	110	56	112	78					2		23	4.78260869565217					0	0					0		6	5	4
734	1	2	51	1		63.8	26.97	112	68	112	70	112	68			2				2		44	6.13636363636364	4.9	11	89	5.2	0	0	.6535	102.94271563598		1	2.89	1	2	3	1	3
735	1	1	8	3		35.1	19.43					104	40	100	58					2		130	6.23076923076923					0	0					3.97		6	5	4			2.6	.1	.135025	.78	6.7	84.9	1.3	.03	.2
736	1	2	85	3												1	1	1	1	2								0	1				3			3	3	4	3
737	1	2	22	4		59	22.4	100	76	104	76	104	76			2				2		238	3.40336134453782	4.5	15	79	4.09	0	0	.8561	96.7269229720667		5	.94	1	5	4	1	3	3.11
738	1	1	16	4		82.7	26.31	122	52	126	46			126	50	2				2		173	6.64739884393064	4.5	15	93	3.6	0	0	.7548	135.46024369006			2.35		6	5	4
739	1	1	4	2		18.5	15.54													2								0	0					.58		6	5	4
740	1	1	14	4		54.9	20.309	106	64			96	64	100	64					2		217	6.3594470046083					0	0					1.3		6	5	4			.7	.09	.221675	2.13	6.7	81.1	1.5	.03	.31
741	1	2	80	3		105.2	39.159	170	76	170	76	160	68			1	2	2		2		69	35.3623188405797	4.2	17	98	5	0	1	.6535	83.9699369616037		2	2.1		2	3	4	2		5.4	.09	.320725	.52	4.4	64.5	.5	.03	.14
742	1	1	15	4		83.6	27.02			120	76			122	70					2	91.4	52	1.15384615384615	4.5	14	87	4.59	0	0	.9574	117.759264751191			1.07		6	5	4
743	1	2	11	3		31.6	13.79	96	42	100	50	98	58							2		151	40.1324503311258					0	0					4.32		6	5	4
744	1	2	14	3		56.5	21.01	94	54	86	60	88	58							2		196	14.7959183673469	5.2	12	92	4.2	0	0	.6535	133.497590275904			5		6	5	4			2.9	.09	.077525	.79	11.3	134.9	1.3	.03	.08
745	1	2	7	3		25.2	15.48													2		60	90.1666666666667					0	0					5		6	5	4			1.5	.09	.011475	.36	2.9	75.5	.5	.03	.03
746	1	2	16	2		44.2	18	104	72	104	70			108	68	2				2	85.2	153	101.960784313725	4.5	10	81	4.09	0	0	.6535	131.635165393964			.71		6	5	4		4.49	1.6	.09		1.78	3.4		3.9	.03
747	1	2	24	2		55.3	22.12	112	72	112	66	108	74			2				2		148	8.71621621621622	4.3	19	68	3.6	0	0	.8561	95.3774856696834		5	2.01	3	5	4	2	3	3.2
748	1	1	5	1		24.2	16.69													2								0	0					2.12		6	5	4
749	1	2	18	5		62.3	25.4	116	82			120	86	116	84	2				2		263	6.15969581749049	4.8	12	84	4.09	0	0	.6535	129.798723201553			.12		6	5	4		.67
750	1	2	1	1		14.8														2								0	0					1.84		6	5	4
751	1	1	18	3		70.7	21.68	120	66	122	70	122	68			2				2	97.7	278	3.16546762589928	5	11	92	6.3	0	0	1.16	91.422916252261			4	1	6	5	1			4.7	.09	.087875	.45	4.5	54.7	.5	.03	.19
752	1	1	13	4		46.2	18.94	94	58	96	52	96	58							2		177	4.80225988700565	4.8	14	91	2.4	0	0	.6535	146.786824800088			2.12		6	5	4
753	1	1	20	1		63.1	22.41					100	68	102	66					2	68.09999	233	29.2703862660944	5.5	14	58	7.9	0	0	1.0587	100.67759315633		2	.83	1	2	3	1	1
754	1	2	30	4		41.3	18.28			102	74					2				2	81.2	123	7.47967479674797	4.2	9	75	3	0	0	.6535	119.305757463194		1		1	2	3	1	2	.36
755	1	2	0	4		10.3																						0	0					.58		6	5	4
756	1	1	1	1		13.6														2								0	0					1.45		6	5	4
757	1	1	29	3		76.599	25.56	146	84	138	84	140	84			2				2	104.9	237	8.39662447257384	4.7	6	94	5.3	0	1	.9574	106.729521989067		3	1.02	99	3	3	4	1
758	1	1	4	1		18.6	16.489													2								0	0							6	5	4
759	1	1	6	4		19.1	13.93													2		26	8.84615384615384					0	0							6	5	4			.6	.09	.067825	.21	2	83.3	.7	.03	.25
760	1	1	10	4		66.7	27.62	110	78	108	78	102	80							2		121	4.54545454545455					0	0							6	5	4
761	1	2	67	3		65.099	23.15	140	60	142	68	142	64			2				2	99.3	85	7.41176470588235	4.7	13	103	3.6	0	1	.7548	82.1082724756202		3		1	3	3	1	3
762	1	2	4	3		15.5	14.17													2								0	0					2.51		6	5	4
763	1	1	1	1		11.4														2								0	0					.78		6	5	4
764	1	1	39	3		105.3	37.18	128	82	132	86	122	84			2				2		144	25.625	4.8	17	90	7.7	0	0	.9574	99.4894544233736		3		1	3	3	1	3
765	1	2	36	1		73.3	29.07	122	66	122	70	118	60			2				2		200	3.4	4.4	12	86	3.6	0	0	.5522	120.899074625222		4	.69	1	4	4	1	3	3.86
766	1	2	12	4		64.7	25.4	110	60	114	62	112	50							2		189	22.7513227513228	4.7	8	83	3.8	0	0	.6535	135.386365460442			1.33		6	5	4
767	1	2	10	4		35.799	16.5	102	56	102	58			106	56					2		142	2.11267605633803					0	0							6	5	4
768	1	2	27	3		64.099	22.13	106	24	104	26	96	32			2				2		57	7.89473684210526	3.5	7	75	2.1	0	0	.5522	128.789287415718		3		1	3	3	1	1	.28
769	1	2	0	4																								0	0					.8		6	5	4
770	1	1	27	1		75.599	29.61	132	54	134	58			136	60	2				2		257	3.50194552529183	5.2	11	91	5.6	0	0	.9574	108.23957226169		2	.87	1	2	3	1	1
771	1	1	11	4		38.4	16.07			94	44									2		89	3.48314606741573					0	0							6	5	4
772	1	1	8	2		29.7	17.44							90	46					2		103	10.3883495145631					0	0					.84		6	5	4
773	1	2	19	4		92.2	34.619			94	64	96	68	98	70	2				2	87.6	297	7.17171717171717	4.2	5	86	4.8	0	0	.7548	115.033143285837				1	6	5	1		1.57
774	1	2	14	3		53.3	19.41			96	72	98	78	102	72					2	91.1	205	14.7317073170732	5	11	90	3.3	0	0	.6535	133.497590275904			4.18		6	5	4
775	1	2	0	1		6.6																						0	0					1.2		6	5	4
776	1	1	45	3		90.4	28.5	128	84	124	86	124	84			2				2		181	2.26519337016575	4.7	14	91	6.6	0	0	1.2613	68.3478800253899		5	3.88	1	5	4	1	3		4.5	.09	.36075	.4	8.9	30.2	.7	.03	.15
777	1	1	12	1		31.1	15.67	94	56	92	58	90	64							2	80.2	105	10.4761904761905	4.4	8	86	3.4	0	0	.3496	191.15951092862					6	5	4
778	1	2	40	3		73.599	26.23	110	74	108	72	112	74			1	2	2		2	99.4	274	4.74452554744526	4.4	9	94	3.3	0	1	.8561	85.2381166524353		4	2.17	5	4	4	3	3	6.2
779	1	2	32	3		54.4	21.74	116	60	112	58	100	54			2				2	74.59999	183	7.54098360655738	3.7	9	72	3.4	0	0	.5522	124.344328903697		5	3.71		5	4	4	3	.42
780	1	1	17	1		79.9	27.81			100	70					2				2	93.6	115	2.17391304347826	4.7	15	93	7.4	0	0	.8561	127.726920123592			1.79		6	5	4
781	1	2	43	4		81.3	32.479	152	68	148	64	144	66			1	1	1	1	2	115.1	210	36.6190476190476	4.5	13	111	5	0	1	1.16	57.8061437843605		3	2.09	1	3	3	1	3	.87
782	1	2	61	1		84.6	32.4	154	70	140	70	144	70			1	2	2		2		117	4.44444444444444	4.4	16	84	4.9	0	1	.8561	73.5475252030915		1	5		2	3	4	1
783	1	1	44	3		97.6	29.11									1	1	1	1	2	98.9	169	8.16568047337278	4.4	10	96	5.9	0	1	.8561	105.660375445858		3		1	3	3	1	1
784	1	1	33	1		89.9	32.31	134	80	140	76									2	105.9	140	12.0714285714286	4.9	19	104	7	0	0	.7548	120.212347185947		2	2.25	1	2	3	1	1		2.1	.09	.980425	.61	7.8	76.1	1.5	.03	.15
785	1	2	31	3		74.8	28.54	114	56	108	56	108	68			2				2		178	3.82022471910112	3.7	5	79	4.9	0	0	.5522	125.220875028899		5	2.58		5	4	4	3	.22
786	1	1	5	5																2								0	0							6	5	4
787	1	2	79	4		84	28.33	176	60							1	1	1	1	1	234.1	152	33.0921052631579	4.3	35	227	7.9	1	1	2.0717	22.2657573858042	29	2	.9	1	2	3	1	3		.2	.09	1.32175	.37	3.7	58.2	.6	.03	.14
788	1	1	80	3		90.7	30.73			118	76	132	70	114	72	2				2	112.8	108	126.296296296296	4.5	26	107	5.2	0	0	1.2613	53.4501275302717		5	2.87		5	4	4	2
789	1	2	65	3		62.4	20.59	190	76	194	76	186	74			2				2		31	4.83870967741936	4.3	13	84	4.3	0	1	.6535	93.3007424536718		3	5	1	3	3	1	3		.5	.09	.102975	.14	.8	17.5	.2	.03	.14
790	1	2	16	2		75.3	30.47	94	52	92	52	94	54			2				2		102	3.23529411764706	4	9	77	4.2	0	0	.6535	131.635165393964			.7		6	5	4		.42	.7	.09	.231975	.3	3	29.5	.3	.03	.1
791	1	2	12	3		44.1	16.54	98	58	98	64			96	72					2	100.2	141	188.652482269504	4.3	10	97	3.5	0	0	.7548	120.830966021099			3.59		6	5	4			25.6	.09	.02275	.58	4.4	46.2	1.6	.03	.24
792	1	2	82	3		45.3	18.47	160	58	164	64					2				2	90	80	28.25	4.4	18	88	3.3	0	1	.6535	82.7984723710523		1			2	3	4	2
793	1	2	28	4		106.2	38.13	104	80	100	80	102	80			2				2	94.4	318	5.81761006289308	4.5	7	92	4.3	0	0	.7548	107.985693946707		3	1.83		3	3	4	3	9.23
794	1	1	19	1		75.8	25.56	114	70	104	74	116	72			2				2		334	2.15568862275449	5.2	14	97	5.2	0	0	1.0587	101.387304286334			1.2	1	6	5	1
795	1	2	12	2		38.9	17.059					106	50							2		133	97.3684210526316	4.5	9	76	5.4	0	0	.5522	143.100454409777			.62		6	5	4			.8	.09	.0401	.38	6.5	42	1.1	.03	.38
796	1	1	11	4		29.6	14.87	94	54	96	56	98	52							2		80	5.25					0	0					3.67		6	5	4
797	1	1	5	1		25.2	18.63													2								0	0							6	5	4
798	1	2	15	1		56.8	22.05													2	83.3	105	9.14285714285714	4.7	14	82	4.09	0	0	.5522	140.116331550514			.63		6	5	4
799	1	2	85	2												2				2								0	0				9			6	5	4	99
800	1	2	70	3		84	31.97	182	68	182	72	180	68			1	1	1	1	1		15	10.6666666666667	4.4	18	122	4.7	1	1	.8561	69.0416719934718	7	4	3.55		4	4	4	3
801	1	1	0	3		10																						0	0					2.99		6	5	4
802	1	2	0	4		5.9																						0	0					.01		6	5	4
803	1	1	41	1		78.2	25.8			160	94	158	94	162	88	1	1	1	2	2	101.9	197	10.6598984771574	4.3	13	100	4.9	0	1	.8561	107.910673738692		1	.48	1	2	3	1	1
804	1	1	50	2		76.2	26.46	136	88	136	86	134	88			1	2	2		2	112.7	137	7.51824817518248	4.7	14	106	4.9	0	1	.9574	92.0913379681127		5	4.04	1	5	4	1	2
805	1	1	16	1		82.5	24.37	94	64	94	52	100	58			2				2		251	8.08764940239044	4.8	14	84	6.1	0	0	.7548	135.46024369006			.67	1	6	5	1			3.4	.09	.14375	.5	7.7	34.2	.8	.03	.25
806	1	1	3	3		18.899	17.61													2								0	0					1		6	5	4
807	1	2	77	5		60.9	23.47	144	66	134	62	134	60			1	1	1	2	2	91.1	132	7.27272727272727	4.2	22	91	7.3	0	1	1.2613	41.1423141667906		3	2.87		3	3	4	2		.5	.09		.24	4.1		1.1	.03
808	1	2	2	4		9.4	13.32													2								0	0					.82		6	5	4
809	1	2	30	3		57.3	20.55	116	40	118	38	114	40			2				2	78.09999	99	4.94949494949495	4.4	10	80	2.7	0	0	.5522	126.103600230513		5	5	5	5	4	3	3	1.66
810	1	2	3	3		15.5	14.81													2								0	0					4.42		6	5	4
811	1	2	35	1		60.2	23.05	110	76	104	80	104	78			2				2		198	12.2222222222222	4.9	10	77	3.1	0	0	.5522	121.751333962963		3	.74	3	3	3	2	3	1.2
812	1	2	56	4		88.3	37.67	162	54			158	0	156	44	1	1	1	1	2		160	2.625	4.3	20	79	4.09	0	1	.9574	66.5429407164676		4	3.18	3	4	4	2	3
813	1	1	62	1		79.44	24.74	102	68	102	64	102	70			2				2	102.2	209	3.20574162679426	4.4	17	104	5.6	0	0	.7548	98.0567022430707		1	.76	1	2	3	1	1		1.1	.09	.768775	.88	6.7	179.9	6.2	.03	.22
814	1	2	13	4		56.2	20.69	98	46			98	54	102	44					2		144	59.1666666666667	4.3	6	86	3.8	0	0	.6535	134.438660902219			1.09		6	5	4
815	1	1	48	1		73.5	25.43			132	88			136	92	2				2		94	4.57446808510638	4.5	14	90	6.3	0	0	1.0587	82.7011945141925		1	.83	5	2	3	3	2		.8	.09	.166575	.22	2.4	38.3	1.2	.03
816	1	1	44	1		55.1	19.829	132	82	124	78	120	78			2				2	102.4	116	4.82758620689655	5	15	96	6.1	0	0	.8561	105.660375445858		1	1.85	1	2	3	1	2
817	1	2	80	4												1	1	1	2	1								1	1			27	5			5	4	4	3
818	1	1	27	1		88.7	27.29	120	86	126	82	114	76			2				2		164	4.81707317073171					0	0				2	.78		2	3	4	1
819	1	2	21	3		50	18.5	104	64	104	60	112	66			2				2	72.8	75	3.33333333333333	4	6	71	2.7	0	0	.4509	143.595744033261		4		1	4	4	1	3	.97	1.6	.09	.22725	.37	2.8	32.2	1.4	.03	.2
820	1	2	2	4		19.2	18.82													2								0	0					.74		6	5	4
821	1	1	47	4		87.2	29.2	120	88	120	86	120	80			1	1	1	1	2	93.1	46	7.17391304347826	4.7	12	93	4.7	0	1	.8561	103.457003395176		2	2.26	1	2	3	1	3
822	1	1	41	4		77	22.99	108	72	112	72	114	72			2				2	79.3	113	4.15929203539823	4.4	11	80	6.3	0	0	.9574	98.1014770447131		3	3.52	1	3	3	1	1		1.5	.09	.495775	.29	2.7	55.9	1.1	.03	.22
823	1	1	52	4		103.3	34.68			146	66	148	72	154	78	1	1	1	1	2	91.1			4.4	12	87	6.3	0	1	1.0587	80.409761951509		2			2	3	4	2
824	1	2	71	3												1	1	1	1	1								1	1			61	4	.89		4	4	4	3
825	1	1	19	1		52.3	20.13	110	56	110	56	112	58			2				2		264	7.76515151515152	5	12	95	5.09	0	0	.6535	140.728664788837			1.2	1	6	5	1			2.8	.09	.40185	.66	6.2	121	5.5	.03	.24
826	1	1	16	1		72.099	23.76	102	42	108	42					2				2		223	7.89237668161435	4.7	12	101	6.2	0	0	.7548	135.46024369006			1.78		6	5	4			5.5	.09	.27805	1.09	11.6	94.6	4.1	.03	.46
827	1	1	2	3		13.7														2								0	0					1.25		6	5	4
828	1	2	65	4		64.2	25.78	128	64	122	62					2				2	112.3	121	11.5702479338843	4.4	13	112	6.1	0	0	.7548	83.2699718529406		2	1.01		2	3	4	1
829	1	2	0	1		4.0999																						0	0					1.13		6	5	4
830	1	1	0	3		10.4																						0	0					5		6	5	4
831	1	1	49	3		108.9	35.799	128	86			122	92	128	90	2				2		246	4.79674796747967	4.3	15	93	8.4	0	1	1.16	73.5329135104741		5	4.55	5	5	4	3	3
832	1	1	41	1		60.3	23.97	104	68	102	70	100	72			2				3	116.3	280	13.9285714285714	5.3	14	110	5.8	0	0	.8561	107.910673738692		2	1.47	1	2	3	1	3
833	1	1	17	1		65.7	18.47	110	70	106	66	114	70			2				2		199	100.251256281407	5	10	91	6.7	0	0	1.0587	102.821770810917			2.4		6	5	4
834	1	1	4	1		20.2	16.39													2								0	0					0		6	5	4
835	1	2	51	1		49.34	20.02	120	72	114	74	110	68			2				2	91.4	96	4.58333333333333	4.3	14	85	2.8	0	0	.5522	108.80821961344		3			3	3	4	3
836	1	2	29	3		63.7	22.95	106	58			106	70	112	64	2				2	72.5	70	15	4.7	15	72	6.1	0	0	.9574	80.440040439156		5	3.59	1	5	4	1	1	1.21
837	1	1	11	1		47.2	22.36	120	72	118	70	118	68							2		77	1.55844155844156					0	0							6	5	4
838	1	1	17	4		65.4	21.9	116	60	120	50	118	60			2				2		178	1.29213483146067	5	12	83	5.6	0	0	1.16	92.0673879680373			.51		6	5	4
839	1	2	14	1		50.8	21.2					106	62							2	88.3	295	4.47457627118644	4.5	7	80	3.7	0	0	.6535	133.497590275904			1.5		6	5	4
840	1	2	54	3		94.4	35.27	118	74	116	70	118	78			1	1	1	1	2		174	5.68965517241379					0	1				3	2.97		3	3	4	3
841	1	2	47	5		52.7	23.11			138	90	142	94	144	92	2				2		63	7.77777777777778					0	1				4	4.01	1	4	4	1	2	1.05
842	1	1	0	1		6.7																						0	0					.82		6	5	4
843	1	2	14	1		51.5	22.62					108	68	106	68					2	87.9			4.7	9	80	4.2	0	0	.7548	119.145253214139			.74		6	5	4
844	1	2	24	2												2				2								0	0				1		1	2	3	1	3
845	1	2	13	3		74.3	26.71	92	52	88	48	84	48							2	90.8	296	10.6081081081081	4.3	13	92	5.3	0	0	.5522	142.098751228909			2.53		6	5	4
846	1	2	2	1		13.6														2								0	0					2.68		6	5	4
847	1	2	27	1		65.5	27.69	102	30	104	30					2				2		20	3.5	4	5	72	2.9	0	0	.4509	137.669285746061		2	.6	1	2	3	1	3	.1
848	1	2	69	3		62.4	22.7	122	68	118	72	120	70			2				2		99	24.5454545454545					0	0				4	1.26		4	4	4	3		1	.09	.4897	.34	3.2	150.8	.4	73.43	.18
849	1	1	14	3		35.7	15.78	106	66	102	68	100	64							2		30	8.33333333333333	4.9	11	82	5.09	0	0	.6535	145.759317026488			4.19		6	5	4
850	1	1	41	3		80.3	23.77	134	90	130	86	130	88			2				2		112	5	5	17	93	4.5	0	0	.8561	107.910673738692		5	3.16	1	5	4	1	1
851	1	1	0	3		7.1																						0	0					4.99		6	5	4
852	1	2	76	3		66.3	30.15	170	100	160	100	158	94			1	1	1	2	2	113.1	74	5.54054054054054	4.4	17	107	7.3	0	1	1.16	45.8457623836996		3	1.6		3	3	4	3
853	1	2	18	1												2				2								0	0					5	1	6	5	1
854	1	1	16	1		127.1	42.61	136	50	138	66			138	58	2				2		150	5.66666666666667	4.5	10	124	7.6	0	0	.6535	143.725828794651			2.01	1	6	5	1
855	1	2	56	1		56.7	23.33	110	64	104	60	104	58			1	2	2		2		16	8.125	4.2	13	96	4.4	0	1	.8561	76.1766414729842		4	3.16	1	4	4	1	3
856	1	1	14	4		76.7	26.54			122	50	126	50							2		101	2.97029702970297	4.5	10	93	4.9	0	0	.7548	137.37678724897			1.78		6	5	4
857	1	2	16	1		64.599	26.41	102	66	102	66	102	70			2				2		21	5.71428571428571	4.9	7	77	4	0	0	.6535	131.635165393964			.32		6	5	4		.1	.3	.09	.007225	.09	.7	26.5	.3	.03
858	1	1	50	4		86.6	29.93			98	60	96	66	102	66	1	1	1	1	2		97	1047.42268041237	4.7	30	75	3.4	0	1	8.9601	6.16615571184268		2	2.5		2	3	4	2
859	1	1	1	5		10.199														2								0	0					2.82		6	5	4
860	1	1	8	4		33.799	18.91			106	48									2		76	6.97368421052632					0	0					1.44		6	5	4
861	1	2	72	3		52.8	22.64	156	50	150	58	150	54			1	1	1	1	9	112.2	67	32.8358208955224	4.4	13	110	4.8	0	1	.5522	93.8849377321896		3	5		3	3	4	2
862	1	1	53	1		71.4	26.48	146	78	136	80	146	82			1	1	1	1	3	164.9	93	156.666666666667	4.3	25	167	3.2	1	1	.8561	99.1871441506144		2		1	2	3	1	1		.7	.09	.446575	.39	4.7	38.3	.3	.03	.11
863	1	2	46	2												2				2								0	0				2	2.13	2	2	3	2	3
864	1	2	38	3		59.2	24.39	106	64	108	64	106	60			2				2	88.8	112	4.91071428571429	4.8	13	86	4.09	0	0	.7548	100.660413127193		5	5	3	5	4	2	3	2.57	1	.09	.251475	.26	8	35.5	.7	.03	.03
865	1	1	73	1		74.34	28.22	106	74	110	72	108	72			2				2	95.6	90	5.22222222222222	4	14	86	3.7	0	0	.8561	86.1867205534164		1	.75		2	3	4	2
866	1	1	15	3		70.3	22.62	106	60	100	60	100	68							2		241	6.22406639004149	4.5	11	87	5.7	0	0	.8561	129.534049650263			.42		6	5	4			3.1	.09	.09755	.82	7.8	60.6	.9	.03	.17
867	1	2	30	3		66.2	23.04									2				2		392	37.5	4.4	16	86	3.4	0	0	.8561	91.4410828593855		3		1	3	3	1	3	4.9	1.4	.09	.4233	.42	29.7	91.6	11.3	.03	.16
868	1	1	18	3		89.3	26.23	116	68			118	80	120	82	2				2		111	5.4954954954955	4.8	13	78	8.4	0	0	.9574	115.303590411907				1	6	5	1
869	1	1	0	1		6.5																						0	0					1.95		6	5	4
870	1	2	14	3		91.7	30.36	110	64	114	64	118	60							2		76	10.2631578947368	4.4	14	84	5.3	0	0	.6535	133.497590275904			.42		6	5	4
871	1	2	68	2		61.8	25.72	140	70	136	76					1	1	1	1	2		29	41.7241379310345	4.3	12	91	6.1	0	1	.8561	70.0185000882023		1	.66		2	3	4	3
872	1	1	12	4		45.6	17.97	112	78	108	76	104	74							1		59	178.813559322034	5.2	21	307	10	1	0	1.0587	106.497358667771	3				6	5	4			2.5	.09	.248275	.39	2.8	65.9	.07	.03	.12
873	1	2	0	1		5.3																						0	0					2.1		6	5	4
874	1	1	7	1		21.84	14.6													2		186	.376344086021505					0	0					2.97		6	5	4
875	1	2	74	1		78.3	35.409	190	90	174	96	180	90			2				2	100.8	214	16.7757009345794	4.4	25	101	4.3	0	1	.7548	78.1684776979375		1	.08		2	3	4	3
876	1	2	62	1		69.099	28.25	114	60	116	60	112	62			2				1		190	86.5789473684211	4.3	24	180	4.3	1	0	.8561	73.0326925266699	23	1	.92		2	3	4	2
877	1	2	1	1		12.5														2								0	0					1.51		6	5	4
878	1	2	75	3		65.2	26.89	158	72	152	72	140	76			1	1	1	1	2		104	2.69230769230769	4.2	15	78	4.4	0	1	.6535	86.9716250107664		2	2.22		2	3	4	3		5.6	.09	.693075	.72	4.1	280.3	.5	.03	.17
879	1	1	57	5		70.3	24.58	126	66	126	70	116	66			2				2	114.9	47	5.31914893617021	4.3	14	108	5.9	0	0	.8561	96.4389292881641		5	5	5	5	4	3	3
880	1	2	24	3		69.4	28.41	116	80	110	74	110	80			2				2	84.3	297	10.6397306397306	4.5	10	80	6.1	0	0	.8561	95.3774856696834		3	4.06		3	3	4	2	1.77	3.3	.09	1.02405	.73	9.9	22.6	1.1	.03	.39
881	1	2	42	3		65.3	21.59	110	68	114	70	112	72			2				2	93.6	98	61.8367346938776	4.7	16	89	4.4	0	0	.7548	97.8713778566895		3	1.79		3	3	4	1	.5	5	.09	.796325	.4	8.3	21.3	1.6	.03	.1
882	1	1	19	3		57.6	19.559	100	64			112	76	108	70	2				2	84.6			4.8	20	81	7.6	0	0	.9574	114.496465279024			3.88	1	6	5	1
883	1	2	52	4		60.1	23.07	122	58	114	54	112	58			2				2		37	16.4864864864865	3.4	7	76	9.6	0	0	.6535	102.222116626528		2	1.2		2	3	4	3
884	1	1	25	3		82	26.32	110	74	104	70	104	70			2				2		39	3.07692307692308	4.5	11	82	7.4	0	0	.9574	109.77098730559		4	5	1	4	4	1	1
885	1	2	72	3		90.8	32.32	124	58	120	58	114	60			1	1	1	1	2		95	8.31578947368421	4.4	25	90	11	0	1	1.4639	35.5900516685851		3	2.62		3	3	4	3		.3	.09	.29075	.3	6.4	30.2	1.1	.03	.31
886	1	2	45	3		74.739	24.13	110	74	114	72	108	66			2				2	84.5	211	6.63507109004739	4.7	14	80	3.9	0	0	.7548	95.8304324443614		4	.15		4	4	4	3	5.89
887	1	1	56	1		84.2	30.08	130	74	126	74	130	76			2				2	109.3	161	6.64596273291926	4.4	14	106	7.7	0	0	.8561	97.1187606124512		1	5	1	2	3	1	2
888	1	2	5	1		25.9	20.07													2								0	0					2.61		6	5	4
889	1	1	80	4		111.8	37.4	146	86							1	1	1	1	2	144.5	228	23.6842105263158	4	17	135	6.6	1	1	1.0587	66.0522679923995		1	1.78		2	3	4	3		2.8	.09	1.860175	.51	7.8	99.1	3	.03	.51
890	1	1	11	4		33.4	16.309	114	42	110	46	110	50							2		200	6					0	0							6	5	4			1.8	.09	.021475	.68	7.7	195.5	.5	.03	.09
891	1	1	2	4		11.4	15.45													2								0	0					.08		6	5	4
892	1	2	82	1												1	1	2		1								1	1			31	4	1.07		4	4	4	3
893	1	1	9	1																2								0	0					.72		6	5	4
894	1	1	0	1		6.24																						0	0					2.12		6	5	4
895	1	2	17	3		59.4	22.61	112	76	104	74	108	74			2				2		348	5.54597701149425	4.4	13	84	5	0	0	.7548	116.660676382043				1	6	5	1		1.5
896	1	1	41	1		59.3	22.6	116	66	108	66	108	70			2				2	89.3	50	2.4	4.8	7	86	6.4	0	0	.7548	113.64309813645		1	.36	1	2	3	1	1
897	1	2	54	1		82.9	33.68	146	80	150	80	148	78			2				2	103.7	107	25.981308411215	4.8	13	98	6	0	1	.7548	89.9594278059821		1	2.17		2	3	4	3
898	1	2	27	3		68.4	27.09	122	80	122	78	118	80			1	2	2		2	85.3	141	84.0425531914894	3.9	13	88	5.2	0	1	.8561	93.3885462465359		4	2.49		4	4	4	3	.35
899	1	1	5	3		19.899	15.23													2								0	0					2.26		6	5	4
900	1	2	11	2		56.8	27.24	102	50	104	48	108	54							2		86	4.41860465116279					0	0					.32		6	5	4
901	1	2	14	4		64.7	23.68	90	58	94	68	98	70							2	85.4	204	3.23529411764706	4.2	18	87	5	0	0	.8561	102.318316177768			.88		6	5	4
902	1	1	18	1		76.5	25.18	116	46	114	54	118	50			2				2		218	4.77064220183486	4.7	13	80	6.4	0	0	.7548	133.57043783034			1.21	1	6	5	1				.09	.127975	.53	5.9	77.5	.6	.03	.19
903	1	1	17	1		174.6	58.61	128	80	130	72	126	64			2				2		150	70.8666666666667					0	0							6	5	4
904	1	2	12	3		55	21.14	106	62	104	70	106	68							2		119	4.45378151260504	4.5	12	86	2.8	0	0	.5522	143.100454409777			.48		6	5	4
905	1	2	31	4		109.2	43.41	126	86	126	78	120	76			2				2	89.9	62	5.32258064516129	4.2	14	90	5.09	0	0	.6535	118.470617160951		4	1.97	1	4	4	1	3	1.18	.3	.09	.31805	.48	2	14.6	.3	.03	.09
906	1	1	28	3		86.3	27.33	108	80	112	82	104	80			2				2		170	7.47058823529412	5	12	89	6	0	0	1.0587	95.1758606086336		4	1.6	1	4	4	1	3		5.7	.09	.235125	.55	6.5	67.7	1.3	.03	.15
907	1	1	77	3		90.9	28.92			122	70	116	72	116	70	2				2		390	6.05128205128205	4.2	29	92	7.4	0	0	.9574	76.1813197688219		3	3.56	5	3	3	3	3
908	1	2	68	3		53.7	24.29	140	80	138	74	134	72			2				2	99.9	116	15.2586206896552	4.8	17	94	4.2	0	0	.6535	91.3551100691307		3	3.41	1	3	3	1	3		.9	.09	.5036	.17	8.6	40	.9	.03	.14
909	1	1	40	3		75	22.72	126	80	118	78	114	78			2				2		196	5.45918367346939	4.5	16	86	5.2	0	0	1.0587	87.4818169396946		2		1	2	3	1	1
910	1	1	18	1		91.4	28.46	114	78	114	74	118	76			2				2	109.1	35	6.57142857142857	5	9	102	8.6	0	0	.9574	115.303590411907					6	5	4
911	1	1	17	3		71.599	26.01	116	58	116	60	114	60			2				2		77	3.37662337662338	4.8	18	82	4.8	0	0	.9574	116.116405248647			1.44	1	6	5	1			1.3	.09	.05475	.22	2.4	22.2	.1	.03	.1
912	1	1	8	1		27.84	16.73	98	68	104	74	102	66							2		31	4.19354838709677					0	0					.61		6	5	4
913	1	1	13	4		40.299	17.89	104	36	112	46	106	54							2		133	2.63157894736842	4.2	12	83	3.6	0	0	.7548	138.345203674693			0		6	5	4
914	1	1	41	4		139.19	45.19			128	88	124	74	124	92	2				2	97.6	181	4.14364640883978	4.2	17	87	7.5	0	0	1.0587	86.8694442211167		2	5	1	2	3	1	3
915	1	2	16	1		55.3	22.26	98	62	104	54	104	56			2				2		424	18.5141509433962	4.9	11	72	4.59	0	0	.6535	131.635165393964			2.16		6	5	4		5.07
916	1	2	10	3		39.799	16.52	104	66	106	68	102	66							2		110	6.63636363636364					0	0					3.24		6	5	4
917	1	2	82	1		40.4	17.01			106	74	108	68	112	78	2				2		41	656.09756097561	3.7	19	81	3.1	0	0	1.0587	49.0878428044854		5	2.18		5	4	4	2
918	1	2	0	1		10.3																						0	0					.72		6	5	4
919	1	1	14	4		70.2	24.99	108	66	108	76	100	64							2		162	8.45679012345679	4.4	15	92	4.59	0	0	.7548	137.37678724897			1.41		6	5	4
920	1	2	56	2		74.4	30.61	132	74	142	72	140	76			2				2		186	38.0645161290323	4	13	80	5.2	0	1	1.16	52.7611471123155		3	1.42	1	3	3	1	3
921	1	1	26	3		70.599	24.06	124	72	120	74	128	76			2				2	94.6	190	3.84210526315789	4.5	20	87	6.4	0	0	1.0587	96.5224452422077		4	2.63	1	4	4	1	3
922	1	1	7	4		27.8	18.5													2		18	5.55555555555556					0	0					2.4		6	5	4			.8	.09	.03085	.07	.8	13	.07	.03	.03
923	1	1	1	1		13														2								0	0					.35		6	5	4
924	1	2	42	1		97.4	37.86	130	66	124	74	126	66			2				2		15	24	4	8	120	4.2	0	0	.5522	115.909349285163		4	1.5		4	4	4	2	.19	.6	.09	.1454	.21	1	10.4	.2	.03
925	1	1	73	3		89.3	30.68	140	66	142	68	132	0			1	1	1	1	1		154	699.350649350649	4.5	23	76	8.6	1	1	1.7678	37.3290375826094	3	4	1.82		4	4	4	3		3	.09	.552675	1.81	4.4	109.1	1.6	.03	.14
926	1	2	4	3		19.1	15.59													2								0	0					2.22		6	5	4
927	1	1	9	4		35.5	19.77	94	40	100	44									2		82	2.68292682926829					0	0					.47		6	5	4			.4	.09	.10775	.51	6.5	26.2	1.1	.03	.15
928	1	2	52	4		80.3	28.83	118	74	110	68	110	68			2				2		130	12.7692307692308	4.2	17	91	7.1	0	0	.9574	68.4392112372831		3	1.16	4	3	3	2	2		1.1	.09	.0921500000000001	.32	4.5	269.4	.6	.03	.08
929	1	1	71	3		75.94	29.26	106	68	104	72	102	70			1	2	1	1	2	112.1	191	21.3089005235602	4.5	22	110	7.6	0	1	1.0587	70.3630243101832		3	2.16		3	3	4	1
930	1	1	19	5		66.2	23.21	118	46	120	40	120	40			2				2	87.2	228	4.25438596491228	5	16	84	6.9	0	0	1.0587	101.387304286334			5	1	6	5	1
931	1	2	16	4		54.5	21.64	106	70	106	68	106	74			2				2		247	2.99595141700405	4.7	8	75	4.3	0	0	.8561	100.890873348772					6	5	4		.1
932	1	1	15	4		45.8	15.68	124	70	114	64	118	58							2		512	8.33984375	5	6	87	4.9	0	0	.7548	136.415149738228			2.07		6	5	4
933	1	2	30	3		46	20.55	108	56					102	64	2				2	105.7	121	4.21487603305785	4.3	11	96	4.5	0	0	.8561	91.4410828593855		5	5	1	5	4	1	3	3.59	1.6	.09	.372375	.49	7.6	40.7	1.2	.03	.11
934	1	1	9	4		44.3	22.13	112	70	112	70	114	76							2		89	92.4719101123596					0	0					4.95		6	5	4			.7	.09	.110475	.37	5.7	47.5	.8	.03	.1
935	1	1	9	4		42.7	20.65	96	46	96	54	94	50							2		42	2.85714285714286					0	0					3.1		6	5	4
936	1	1	29	4		93.3	26.54	126	72	122	72	124	76			2				2	96.6	185	31.9459459459459	4.4	18	92	6.5	0	0	1.0587	94.5096295843732		5	5	1	5	4	1	3
937	1	1	19	1		86.3	26.96	140	60	136	56	134	50			2				2		125	3.52	4.5	15	95	4	0	0	.9574	114.496465279024			1		6	5	4			1.4	.09	.0427	.3	4.5	74.8	.5	.03	.08
938	1	2	7	4		24.4	17.92													2		162	2.77777777777778					0	0					1.2		6	5	4
939	1	1	19	4		50.7	19.29	110	48	110	52	108	52							2		132	5.45454545454545	4.8	8	86	4.59	0	0	.8561	125.945001860948			1.08	1	6	5	1
940	1	1	3	4		14.5	15.83													2								0	0					1.81		6	5	4
941	1	2	21	3		57.1	26.9									2				2		264	2.8030303030303	3.9	9	76	4.7	0	0	.8561	97.4087844633099		1	.58		2	3	4	3	1.55	1.4	.09	.84905	1.34	20.2	82.6	2.7	.03	.36
942	1	1	17	1		69.4	24.5	114	46	102	48	106	48			2				2		140	12.3571428571429	4.5	12	87	7.4	0	0	.7548	134.51202198423			1.01		6	5	4
943	1	1	78	3		81.599	25.61	122	64	122	64	114	60			1	1	1	1	1		189	3.17460317460317	4.8	26	72	5.5	1	1	1.5652	41.754640955823	23	4	1.07		4	4	4	2		1	.09	.294925	.91	7.5	302.1	1.5	.03	.2
944	1	2	54	1		49	22.89	162	92	142	76	140	74			1	2	1	1	2	96.3	71	2.53521126760563	3.9	15	89	4.8	0	1	.5522	106.539204488622		2	2.67	1	2	3	1	3
945	1	1	10	3		47.8	22.61	98	66	94	64			102	72					2		126	5.87301587301587					0	0					2.54		6	5	4
946	1	1	8	1		24.6	15.69	108	44	104	56			106	42					2		154	4.48051948051948					0	0							6	5	4
947	1	1	8	4		31.4	17.2			106	72	100	76	100	72					2		84	3.57142857142857					0	0							6	5	4			40.8	.09	.21015	.39	3.5	53.4	1.9	.03	.29
948	1	2	14	4		57.1	21.65	118	60			122	56	120	64					2		287	32.404181184669	4.7	11	79	3.5	0	0	.7548	119.145253214139			3.06		6	5	4			1	.09	.211825	.86	12.2	155.3	3.2	.03	.25
949	1	2	67	3		57.3	23.61	192	64	186	76					1	1	1	1	2		23	27.8260869565217	4.5	10	78	3.5	0	1	.5522	97.2410590511322		5	1.76	1	5	4	1	2
950	1	1	38	3		108.4	29.75	94	68			104	74	104	72	2				2	99.5	188	3.72340425531915	4.5	16	101	5.4	0	0	.7548	116.063408197338		5	5	5	5	4	3	3
951	1	1	6	3		15.1	12.15													2		57	17.5438596491228					0	0					.75		6	5	4
952	1	2	9	4		31.1	17.22	106	62	104	64	102	70							2		114	375					0	0					.72		6	5	4
953	1	2	1	1		8.24														2								0	0					.57		6	5	4
954	1	1	55	2		91.1	29.75	110	68	114	70	108	68			2				2	96.1	158	3.54430379746835	4.3	11	86	5.5	0	0	.8561	97.8033843025692		4	4	2	4	4	2	2
955	1	1	34	4												2				2								0	0				5	3.76	1	5	4	1	3
956	1	2	56	2		77.599	33.59	136	78	134	74			128	70	1	1	1	1	2	112.7	41	.731707317073171	4	14	107	6.9	0	1	.9574	66.5429407164676		2	.75		2	3	4	2
957	1	2	18	3		59.2	20.32	116	82	114	76	114	80			2				2		177	25.6497175141243	5	10	78	3.1	0	0	.6535	129.798723201553			.09	1	6	5	1		1.07
958	1	1	42	3		83.7	25.58	118	74	122	78	118	80			1	2	2		2	89.6	110	2.45454545454545	4.9	13	89	5.5	0	1	1.0587	86.2613581115689		5	0	3	5	4	2	3		1.1	.09	.092	.16	4.3	35.2	.5	.03	.05
959	1	1	28	3		82.6	29.87	112	76	112	74	106	68			2				2		111	2.7027027027027	4.5	11	85	6.6	0	0	.9574	107.481895255858		3		1	3	3	1	1
960	1	2	63	1		61.6	29.54	142	64	134	62	134	64			2				2		101	9.7029702970297	4.7	10	92	5.4	0	0	.5522	100.01213216131		1	1.22		2	3	4	2
961	1	1	51	3		108.4	35.11			112	84	112	86	112	82	2				2		143	2.7972027972028	4.2	16	82	3.9	0	0	1.16	72.5070558340895		4	5	1	4	4	1	3
962	1	2	51	3		80.599	31.33	168	84	152	84			148	82	1	1	1	2	2	92.1	125	16.32	4.5	7	91	5.09	0	1	.6535	102.94271563598		3	5		3	3	4	3		4.1	.09	.7238	.43	7.4	45.6	1.1	.03	.13
963	1	1	80	1		67.3	23.31	164	0	158	16	152	44			1	2	2		1	104.5	207	2154.58937198068	3.6	25	104	5	1	1	1.4639	44.6411003145031	66	2			2	3	4	3
964	1	2	62	5		70.9	25.73	116	68	116	66	114	68			2				1		188	21.1702127659574	4.3	15	312	3.3	1	0	.6535	95.2878118784935	0	1	.94		2	3	4	3
965	1	1	77	1		71.3	26.06	144	70	134	70	140	72			2				2	90.5	85	3.41176470588235	4	11	89	5.09	0	1	.7548	88.2502634971191		1	2.69		2	3	4	1
966	1	2	26	4		147.5	54.91			118	60	120	38	114	38	1	1	1	2	2		154	5.97402597402597					0	1				5	2.88	1	5	4	1	3
967	1	2	11	3		48.9	19.25	92	44			90	52	96	58					2		238	14.5378151260504					0	0					2.87		6	5	4
968	1	1	72	4		75.8	23.92	152	86	156	90	150	86			1	1	1	1	1		48	23.9583333333333	4.5	11	68	4.4	1	1	.9574	78.9045867545299	15	2			2	3	4	2
969	1	2	30	5		67.5	25.85	106	72	110	82	112	82			2				2		55	5.63636363636364	4.3	8	92	7.7	0	0	.6535	119.305757463194		3	2.35		3	3	4	2	.35	.2	.09	.26175	.23	1.8	18.2	.07	.03	.12
970	1	1	3	5		17.1	15.42													2								0	0					0		6	5	4
971	1	2	26	4		105.7	38.45	134	72	132	78	130	78			1	1	2		1	166.9	107	527.102803738318	3.5	13	161	4.7	1	1	.4509	138.639764094724	9	3	2.26	4	3	3	2	3	.49	.6	.09	.10995	.27	6.1	47.8	1	.03	.15
972	1	1	79	4		57.1	19.899	166	48	164	46	152	60			1	1	1	1	1		102	25.3921568627451	4.3	20	135	6.6	1	1	1.5652	41.4623584691322	76	1	1.59		2	3	4	3
973	1	2	9	3		52.7	23.67	104	54	106	62	100	52							2		67	7.3134328358209					0	0					2.64		6	5	4
974	1	2	37	4		62.4	25.48	108	74	104	74	106	74			2				2		203	3.30049261083744	4.4	14	83	3.4	0	0	.8561	87.053472575391		3	2.4	1	3	3	1	1
975	1	2	3	1		17.2	16.149													2								0	0					.62		6	5	4
976	1	1	41	4		101.1	34.74	138	94	134	94	144	102			2				2	107.8	488	2.82786885245902	4.2	8	103	6.9	0	1	.9574	98.1014770447131		4	3.26	3	4	4	2	3
977	1	1	40	4		81	23.92	132	78	124	76	130	76			2				2		202	6.03960396039604	4.8	14	80	5.3	0	0	1.16	78.3318777416008		5	1.66	3	5	4	2	3		.5	.09	.229925	.23	9.6	42.1	.6	.03	.15
978	1	2	44	3		56.3	22.52									2				2				4.5	11	80	2.8	0	0	.6535	108.131164808936		2	.52		2	3	4	3
979	1	1	18	1		60.2	21.05	114	70	114	68	120	72			2				2		37	5.40540540540541	5	12	97	3.8	0	0	.8561	126.832831682727			.7		6	5	4			.7	.09	.05845	.21	1.5	25.8	.3	.03	.03
980	1	1	26	1		118.1	39.51	130	80	128	78	124	76							2	100.4	90	4.77777777777778	4.9	8	96	7.7	0	0	.7548	126.271208655482		1	1.59		2	3	4	3
981	1	2	79	3		69.64	27.07	176	40	166	0	164	0			1	1	1	2	2		166	18.1325301204819	4.5	12	98	4.2	0	1	.6535	84.5618700519674		3	1.18		3	3	4	3
982	1	2	53	3												2				2								0	0				5	5	5	5	4	3	2
983	1	2	16	3		52.8	20.45	114	64	112	54	128	56			2				2		166	54.2168674698795	4.5	11	74	4.8	0	0	.7548	117.483057786548			1.66		6	5	4		.22
984	1	2	29	3		58.6	21.73	94	70	94	66	88	70			2				2	72.9	117	6.83760683760684	3.7	10	70	2.8	0	0	.5522	126.992548066981		3	2.83	1	3	3	1	2	1.44
985	1	2	11	1		36	16.8	106	54											2		107	5.04672897196262					0	0					1.83		6	5	4
986	1	2	60	4		80.099	32.09	164	24	176	24					1	1	1	1	2		75	51.8666666666667	4.5	21	85	4.9	0	1	1.0587	57.2915378911598		3	.94		3	3	4	2		.8	.09	.205275	.23	3.1	21.9	.8	.03	.14
987	1	1	66	1		85	29.31	142	78	132	78	126	72			1	1	1	1	2	108.4	64	6.71875	4.7	12	102	4.8	0	1	.7548	95.3398089523628		1	.82		2	3	4	1
988	1	2	38	2		86.4	30.83	120	82			116	88	114	82	2				2	92.4	90	12	4.5	13	85	7.1	0	0	.8561	86.4440982673632		5		1	5	4	1	2	1.27
989	1	1	3	5		13.3	14.96													2								0	0					5		6	5	4
990	1	1	60	1		74.5	28.42	144	80	138	78	146	78			2				2	122	522	6.76245210727969	4.2	14	119	7.2	0	1	.9574	85.8442612766931		3	3.05		3	3	4	1		3.7	.09		1.16	12.2		3.5	.03	.47
991	1	2	32	1		56.5	22.52	104	64			108	72	106	68	2				2	79.8	65	4	4.7	17	75	3.3	0	0	.7548	104.993694413121		5	3.81	1	5	4	1	3	.35
992	1	1	15	4		75.7	24.22													2		166	96.9277108433735	4.7	13	85	5.4	0	0	.8561	129.534049650263					6	5	4			1	.09	.1476	.27	4.8	72	.3	.03	.21
993	1	2	75	3		69.3	25.24	166	50	170	50	166	44			1	1	1	1	2		58	11.0344827586207					0	1				4	.79		4	4	4	3
994	1	2	80	3												1	1	1	1	2								0	1				3	2.37		3	3	4	3
995	1	1	18	3		85.7	26.78	110	44	108	40	100	28			2				2	70	146	5.95890410958904	5	16	59	4.3	0	0	.7548	133.57043783034			.79		6	5	4			1.8	.09	0	.48	5.7	80.2	.3	.03	.07
996	1	2	62	1		44.9	21.68			154	0	146	36			1	1	1	1	2	185.6	79	2392.40506329114	4	17	190	5.6	1	1	.6535	95.2878118784935		2			2	3	4	2			.09	.8088	.1	4.1	65.6	.5	.03	.07
997	1	2	8	1		23.6	15.32	98	66	98	70	100	64							2		18	16.1111111111111					0	0							6	5	4
998	1	1	59	3		71.2	22.6	128	80	132	80	138	80			2				2	91.5	130	11.4615384615385	4.5	7	86	6.3	0	0	.6535	106.255766123978		4	4.25	1	4	4	1	1		33.1	.09	2.2941	.86	8.9	74	1.9	.03	.5
999	1	1	64	2		84.2	28.96	146	88	150	90	152	94			1	1	1	1	1	112.5	98	93.7755102040816	4.4	13	100	6.1	1	1	1.0587	73.9094139020396	9	1			2	3	4	3
1000	1	1	53	1		98.2	30.34	132	100	136	96	140	98			1	1	1	1	2		93	4.6236559139785	4.3	28	88	11.7	0	1	1.2613	64.6128706324078		4	5	1	4	4	1	2		.3	.09	.221125	.16	2.7	35.7	.5	.03	.25
1001	1	1	53	3		69.3	25.64	108	80	104	76	106	80			2				2		107	4.11214953271028	4.5	17	85	4.9	0	0	1.0587	79.8468936178484		1	.84		2	3	4	3		.8	.09	.424825	.38	4.5	79.3	1.2	.03	.09
1002	1	1	40	1		72.9	27.27	126	64	132	58			130	70	2				2	97.1	162	19.5061728395062	4.4	21	94	4.3	0	0	.8561	108.671373352157		3		1	3	3	1	1
1003	1	1	78	3		72.7	27.4	146	44			140	60	144	54	1	1	1	1	2		54	35.9259259259259	4.5	31	110	5.6	0	1	2.0717	29.7509273996888		5	5		5	4	4	3
1004	1	1	18	3		63.9	22.45	114	46	114	50	114	42			2				2		182	3.79120879120879	5.4	11	90	6.6	0	0	.9574	115.303590411907			5		6	5	4
1005	1	2	14	1		71.84	26.71	126	60	122	68	118	64							2		118	31.7796610169492	5	14	83	4	0	0	.7548	119.145253214139			1.5		6	5	4			.9	.09	.2526	.38	4.3	52	.9	.03	.14
1006	1	1	6	1		21.8	16.12													2		63	1.42857142857143					0	0					1.07		6	5	4				.09	.03905	.36	4.2	82.6	.6	.03	.11
1007	1	2	4	2		17.8	15.99													2								0	0					.21		6	5	4
1008	1	2	11	4		33.7	15.12	88	58	88	60	86	60							2		226	9.7787610619469					0	0					2.57		6	5	4
1009	1	2	39	3		89.4	33.32	120	72	116	76	118	74			2				2	100.5	226	8.4070796460177	4.4	11	101	5.3	0	0	.9574	74.9833372054783		5	4.64	1	5	4	1	3	1.31
1010	1	2	85	3		62.1	27.06	196	86	198	76	184	74			1	1	1	1	1		68	12.7941176470588	4	31	370	4.9	1	1	1.4639	32.4839511666087	25	3	1.48		3	3	4	2		.9	.09	.356575	1.27	4.7	38.3	1	.03	.17
1011	1	2	25	4		72.7	27.91	112	66	114	58					2				2		458	1.81222707423581	4.5	10	81	5.8	0	0	1.16	65.5975358998303		3	1.13	4	3	3	2	3	2.16	.4	.09	.554575	.34	12.1	102.3	.8	.03	.22
1012	1	1	13	1		38	19.22	102	56	100	58			100	62					2		212	3.34905660377358	4.7	15	71	3.2	0	0	.5522	157.308211394938			1.02		6	5	4
1013	1	2	28	1		57.3	24.48	94	56	92	58	92	58			2				2	84.4	94	7.34042553191489	4.2	12	75	3.5	0	0	.5522	127.887762403808		2		1	2	3	1	3	3.48	.4	.09	.35135	.23	4.5	47	1.4	.03	.07
1014	1	1	18	1		73.3	24.1	122	60	114	64	114	64			2				2		68	7.20588235294118	5.2	11	83	5	0	0	.7548	133.57043783034			.64	1	6	5	1
1015	1	1	10	1		45.4	23.03	112	58	108	60	108	64							2		161	3.47826086956522					0	0					1.44		6	5	4
1016	1	2	0	4		7.5																						0	0					.11		6	5	4
1017	1	2	10	1		86.4	38.86	102	80	102	78	104	80							2		109	186.238532110092					0	0					.36		6	5	4			2	.09	.131975	.97	3.8	69.5	3.6	.03	.11
1018	1	2	22	4		69	27.05	102	80	110	58	108	56			2				2		171	7.60233918128655					0	0				3		1	3	3	1	3	.45	6.2	.09	.474075	1.45	7.3	108.3	.8	.03	.13
1019	1	2	16	1		68.4	25.37	108	74			104	74	108	80	2				2		125	5.44	4.9	8	81	5.09	0	0	.6535	131.635165393964			1.56		6	5	4		.16
1020	1	2	13	1		41.6	17.01													2								0	0					.68		6	5	4
1021	1	1	85	3		60.1	21.89	158	78	160	76	144	74			2				2		120	58.5833333333333	4.5	17	95	4.8	0	1	.9574	72.0182360740442		1	1.07		2	3	4	2		1.9	.09	1.26245	.57	6.5	17.8	1.1	.03	.2
1022	1	1	33	1		53.5	21.14	104	46			102	48	104	48	2				2		10	5	5	10	72	8.5	0	0	.8561	114.148554459238		1	.9	1	2	3	1	3
1023	1	2	1	1		9.5														2								0	0					.33		6	5	4
1024	1	2	20	1		65	26.07	112	34	116	40	112	38			2				2	72.8	165	6.36363636363636	3.7	11	73	5.4	0	0	.6535	127.987901214168		3	1.68		3	3	4	3	1.77		.09	.119375	2.36	6.2	76.7	1.8	.03	.13
1025	1	1	53	3		122.6	41.49	136	72	132	78					2				2		182	4.06593406593407					0	0				3	5	1	3	3	1	2		5.3	.09	.183	.53	6.6	103.2	.9	.03	.24
1026	1	2	62	3		103.6	34.5	112	68	108	66	104	62			1	1	1	1	1		27	7.40740740740741	4.5	10	58	7.3	1	1	.6535	95.2878118784935	8	3			3	3	4	2		.8	.09	.11635	.18	.8	27	.2	.03	.03
1027	1	2	2	3		16.399	18.64													2								0	0					2.22		6	5	4
1028	1	1	46	1		71.099	23.62	126	66	122	70	116	68							2		115	4.8695652173913	4.7	11	94	5.2	0	0	.6535	116.415893714455		1	.71	1	2	3	1	1
1029	1	1	68	3		87.5	30.49	144	60			148	46	132	44	2				2	116.2	83	6.3855421686747	4.9	19	112	6.2	0	1	.9574	81.1531264224306		4			4	4	4	3
1030	1	2	69	4		106.5	38.51	184	66			174	62	170	60	1	1	1	1	1	146.1	199	13.8693467336683	4	18	141	5.3	1	1	.6535	90.7156242986468	6	2	.96	1	2	3	1	2
1031	1	1	65	4		69.5	24.11	144	66	130	66	136	64			1	2	1	1	1		114	891.666666666667	4	22	96	4.2	1	1	1.7678	39.4868786541698	43	1	.86		2	3	4	1
1032	1	1	51	3		80	25.22	100	58	98	66	94	64			2				2	95.6	231	2.81385281385281	4.2	23	92	6.5	0	0	1.2613	65.5270383443498		3			3	3	4	2
1033	1	2	45	4		63.4	23.23	132	88	132	86	136	88			2				2	101.6	111	31.5315315315315	4.5	11	104	4.8	0	0	.7548	95.8304324443614		2	.88		2	3	4	1	.65
1034	1	2	81	2				160	0							2				1								1	0			0	4	.98		4	4	4	3
1035	1	2	52	1		61.8	24.08	142	94	144	96	140	94			1	2	2		2	105.8	133	18.5714285714286	5.2	16	102	4.9	0	1	.8561	78.3474430342714		5	5	3	5	4	2	3
1036	1	1	7	5		38	21.29													2		59	14.5762711864407					0	0					2.51		6	5	4
1037	1	2	12	4		49.5	19.85	108	62											2	87	464	4.13793103448276	4.4	7	89	6.7	0	0	.5522	143.100454409777			1.73		6	5	4			10.4	.09		3.16	7.7		3.9	.03	.48
1038	1	1	70	4		63.5	25.57	144	90	138	86			130	84	2				2	95.5	199	5.42713567839196	4.3	14	93	6.1	0	0	.9574	80.0209591557112		1	5	4	2	3	2	2
1039	1	2	9	3		31	14.99	84	62	86	62	84	58							2		16	16.875					0	0					.42		6	5	4
1040	1	1	15	4		77.9	22.69	104	80	118	84	118	80							2		309	3.36569579288026	4.5	11	81	5	0	0	.9574	117.759264751191			.59		6	5	4			1.8	.09	.4756	1.08	6.5	56	1.4	.03	.49
1041	1	2	41	1		91.3	35.93	130	80	122	78	122	80			2				2		93	5.48387096774194	4.5	13	79	4.5	0	0	.6535	110.434084655141		3	3.89	1	3	3	1	1	.3
1042	1	1	16	1		56.7	21.58	112	58	120	54	114	54			2				2	92.5	172	5.81395348837209	4.9	11	89	5.3	0	0	.7548	135.46024369006			.61	1	6	5	1
1043	1	2	62	3		67.5	25.91	124	80	124	80	124	82			2				2	91.9	130	8.61538461538462	4.5	17	91	3.3	0	0	.6535	95.2878118784935		3	2.47	1	3	3	1	3
1044	1	2	57	4		55.7	23.79	132	72	134	70	134	78			2				2	88.1	27	5.18518518518519	4.8	11	79	9.19	0	0	.7548	88.0834730018602		2	1.52	1	2	3	1	1
1045	1	2	61	3		66	28.31	132	80	136	84			128	78	2				2		103	1.94174757281553	4.3	15	79	5.3	0	0	1.0587	56.8904971259217		3	4.8	5	3	3	3	3
1046	1	1	50	4		66.7	21.17	134	86			132	92	140	88	2				2		122	10.327868852459	4.5	7	85	4.5	0	0	.8561	101.299579017625		3			3	3	4	2			.09	.46585	.2	2.1	153	1.9	.03	.08
1047	1	2	33	4		62.4	20.45	98	62	102	64			100	62	2				2	83.8	210	2.85714285714286	4.2	7	81	3.4	0	0	.6535	116.817833580939		4	2.22	2	4	4	2	3	2.53
1048	1	2	78	3												2				2								0	0				3	.13		3	3	4	3
1049	1	2	0	1		5.0999																						0	0					3.62		6	5	4
1050	1	2	36	1		54.7	22.86			136	64	146	56	128	68	2				2	97	98	11.9387755102041	5	14	92	4.8	0	0	.5522	120.899074625222		1	.69	1	2	3	1	3	1.59
1051	1	1	17	4		67.5	21.07	122	66	120	58			122	62	2				2	73.8	337	11.7804154302671	4.7	18	72	5.8	0	0	.8561	127.726920123592			2.05	2	6	5	2			1.1	.09	.232475	.77	6.6	63.5	.6	.03	.44
1052	1	2	74	1												1	1	1	1	2								0	1				1			2	3	4	3
1053	1	1	14	1		56.6	19.94	100	50	98	56	106	56							2		468	36.965811965812	5	16	70	6.3	0	0	.7548	137.37678724897			.25		6	5	4				.09	.689475	.85	8.8	99.5	1	.03	.34
1054	1	2	42	1		58.7	26.33	122	68	118	60	120	64			2				2		21	6.66666666666667	4.8	11	88	6.5	0	0	.5522	115.909349285163		1	.54		2	3	4	2	.37
1055	1	1	2	1		11.8	16.72													2								0	0					2.67		6	5	4
1056	1	1	35	4		74.7	26.44	132	84	132	82	136	84			2				2		265	3.62264150943396	4.9	15	85	5.3	0	0	.9574	102.324599932781		3	2.31	1	3	3	1	2
1057	1	2	17	4		58.1	22.14	110	54	110	56	108	62			2				2		111	11.4414414414414	3.7	5	76	3.1	0	0	.4509	147.687784051225					6	5	4		1.14	3.8	.09	.0993	.52	6.1	59.6	1.7	.03	.13
1058	1	1	61	1		81.599	26.34	110	70	100	60	104	60			2				2	93.1	312	3.71794871794872	4.7	9	93	5.2	0	0	.9574	85.2433514477562		1	.72		2	3	4	1		2.2	.09	3.2517	.43	10.7	86.8	2.8	.03	.3
1059	1	2	85	3												1	1	1	1	2								0	1				1	.84		2	3	4	3
1060	1	1	16	1		69.7	24.55	112	58	114	56	114	60			2				2		285	3.54385964912281	5.3	13	71	6.3	0	0	.8561	128.627311302711			5		6	5	4			1.8	.2		.51	10		.8	.03	.21
1061	1	1	75	1												2				1								1	0			25	3	1.55		3	3	4	2
1062	1	2	17	1		57.5	24.79	106	70	100	68	96	66			2				2		20	5	4.8	11	85	3.5	0	0	.6535	130.713719236207			.72	1	6	5	1		.1	.6	.09	.056625	.11	1.2	9.7	.2	.03	.05
1063	1	2	24	1		93.2	32.71	114	66	110	64	110	60			2				2	93.6	253	17.5889328063241	4	12	91	6.5	0	0	.7548	111.0629563264		1	3.82		2	3	4	3	1.6
1064	1	2	14	4		79.7	27.77	98	72			102	68	106	68					2		399	5.18796992481203	4.7	16	78	5.09	0	0	.9574	89.3786010510935			.72		6	5	4			1.6	.09	.206625	.58	6.4	49.7	1.4	.03	.25
1065	1	1	73	2		85.3	31.18	134	78			130	80	136	74	2				2	105.4	188	1.11702127659574	4.3	14	99	5.3	0	0	.9574	78.3522546472482		1	.86		2	3	4	2
1066	1	1	19	1		68.599	22.97	124	58	120	62	120	56			2				2	109.4	238	3.31932773109244	4.7	11	111	7.2	0	0	.9574	114.496465279024			1.42	1	6	5	1
1067	1	2	33	1		89.1	37.619			112	60			116	62	2				2		203	30.2463054187192	3.6	7	69	5.3	0	0	.4509	131.987423202742		2	1.34	1	2	3	1	3	.65	.3	.09	1.125325	.31	9.1	73.3	3.8	.03	.44
1068	1	1	33	1		91.9	31.17	122	80	120	80	124	80			2				2		45	11.5555555555556	4.8	14	92	6.5	0	0	.7548	120.212347185947		2	.87	1	2	3	1	1			.09	.1234	.18	1.2	34.4	.6	.03	.03
1069	1	2	6	3		18.5	15.18													2		24	19.5833333333333					0	0					0		6	5	4			.9	.09	0	.18	1.6	31.1	.7	.03	.1
1070	1	2	19	1		44.8	17.26	100	72	102	82	104	78			2				2		131	4.19847328244275	4.8	10	82	4.59	0	0	.7548	115.033143285837			4.4	1	6	5	1		.31	2	.09	.1238	1.88	5.2	45.6	.6	.03
1071	1	1	34	4		79.2	26.49	114	76	118	74			114	72	2				2	90.4	111	4.68468468468468	4.4	16	90	7	0	0	1.16	81.7039487411548		3	2.63	1	3	3	1	3
1072	1	2	17	4		55.6	21.8	112	74	106	68	106	70			2				2		196	7.14285714285714	4.9	13	81	4.5	0	0	.7548	116.660676382043			2.59	1	6	5	1		.46
1073	1	2	10	4		71.2	33.909	110	68	112	56									2		101	5.04950495049505					0	0					4.25		6	5	4
1074	1	1	1	4		12.9														2								0	0							6	5	4
1075	1	1	19	1		54.6	22.41	118	58	122	54	122	74			2				2	100.2	299	6.58862876254181	4.9	12	97	5.9	0	0	.8561	125.945001860948			.49	1	6	5	1			1.7	.09	.3344	.71	7.7	102.4	6.2	.03	.4
1076	1	1	19	5		97.1	30.04	138	62	132	62	130	62			2				2		162	3.82716049382716	4.9	20	88	7.5	0	0	.9574	114.496465279024			.36		6	5	4
1077	1	1	84	3		45.04	16.91									1	1	1	1	2	99.9	80	17.375					0	1				1	1.81		2	3	4	2		1.4	.09	.358025	1.09	2.4	8.9	.3	.03	.1
1078	1	2	13	4		50.8	22.58	114	60	116	56	112	56							2	80.59999	27	6.2962962962963	4.5	8	77	3.9	0	0	.4509	151.896434708463			.84		6	5	4			1.4	.09	.0954	.19	1.9	10.4	1	.03	.12
1079	1	1	16	1		63.6	21.75			104	54	106	46	108	50	2				2	87.8	270	2.55555555555556	4.9	17	74	5.6	0	0	.8561	128.627311302711			.94		6	5	4
1080	1	2	7	3		22.5	14.75													2		54	34.0740740740741					0	0					3.64		6	5	4
1081	1	2	13	1		69.2	26.76	108	56			118	56							2	81.9	51	5.09803921568627	4.9	7	74	4	0	0	.5522	142.098751228909			.18		6	5	4
1082	1	2	4	1		18.04	15.79													2								0	0					.35		6	5	4
1083	1	2	0	1		7.6																						0	0					.38		6	5	4
1084	1	2	16	4		48.4	20.149	104	64	104	62	106	74			2				2		82	4.8780487804878	4.5	11	83	5.2	0	0	.6535	131.635165393964			.58		6	5	4		.1
1085	1	1	61	4		69.7	24.43	148	68	140	74	138	74			2				2		189	2.91005291005291	4.5	9	85	7.4	0	1	.9574	85.2433514477562		1	2.9		2	3	4	1
1086	1	2	6	3		17	13.65													2		102	6.96078431372549					0	0							6	5	4
1087	1	1	14	3		58.8	21.44	118	80	120	70	120	74							2		108	4.44444444444444	4.9	12	78	5.5	0	0	.6535	145.759317026488			1.95		6	5	4			4	.09	.0045	.89	3.9	45.2	.5	.03	.07
1088	1	2	85	3												1	2	1	1	2								0	1				5	.78		5	4	4	2
1089	1	2	14	1		77.4	30.2			114	52	112	60	114	52					2		122	3.60655737704918	4.5	13	79	4.09	0	0	.7548	119.145253214139			2.38		6	5	4
1090	1	2	45	3		41.6	15.77	124	78	132	82	130	84			2				2	90.1	23	12.1739130434783	4.8	7	88	2.6	0	0	.6535	107.374246655274		2	1.36		2	3	4	1		.4	.09	.2659	.42	1.8	4.4	.4	.03	.05
1091	1	2	8	3		25.8	15.15					90	40	90	38					2		81	7.53086419753086					0	0					.79		6	5	4
1092	1	2	66	1		69.64	35.68	140	78	128	80	132	80			1	1	1	2	2		19	6.31578947368421					0	1				1	.06		2	3	4	2		.3	.09	.17645	.07	22.7	9.8	.9	.03	.07
1093	1	2	42	4		87.4	36.01	118	68	120	70	110	70			2				2		106	10.188679245283	4	16	81	5.4	0	0	.7548	97.8713778566895		2	2.15		2	3	4	3	2.75
1094	1	2	18	1		58.8	25.58	100	70	108	76	102	72			2				2		60	4.33333333333333	4.5	7	73	4.9	0	0	.6535	129.798723201553			2.01	1	6	5	1		.1
1095	1	1	76	1												1	1	1	1	2								0	1				1	1.45		2	3	4	2
1096	1	1	39	1		89.8	32.67									2				2		103	3.68932038834951					0	0				1	1.2	1	2	3	1	2		.7	.09	.384125	.47	2.5	39.7	1.2	.03	.08
1097	1	1	14	4		53.1	17.82	114	58	108	66	104	70							2		167	5.1497005988024	4.5	8	81	5.2	0	0	.6535	145.759317026488			.53		6	5	4			6	.09	.120825	.55	4.6	87.3	1.3	.03	.24
1098	1	1	25	4		88.5	26.43	126	56	124	64	132	60			2				2		249	11.5261044176707					0	0				4	5	1	4	4	1	3
1099	1	1	1	3		10.5														2								0	0					1.48		6	5	4
1100	1	1	2	4		18.2	18.829													2								0	0					3.94		6	5	4
1101	1	1	77	3												2				2								0	0				1	1.07		2	3	4	2
1102	1	2	20	1		60.6	24.49	118	66	116	60	114	54			2				2		65	8.15384615384615					0	0				2			2	3	4	3	.1	.4	.09	.065875	.56	3	78.7	1.7	.03	.03
1103	1	1	7	3		23.3	15.01													2		86	31.046511627907					0	0					4.64		6	5	4
1104	1	2	44	1		108.5	40.89					116	70			2				2	101.6	196	10.6122448979592	4.2	16	102	5.5	0	0	.4509	122.172731453319		4	4.11	5	4	4	3	3	2.52
1105	1	2	15	3		56.7	24.93	112	62	112	60	114	60							2	87.2	95	10.3157894736842	4.4	6	83	5.5	0	0	.6535	132.563107143972					6	5	4			1.7	.09	.0881	.31	2.3	26	.2	.03	.1
1106	1	1	72	3		73.4	22.96	112	68	112	70	114	70			2				2		76	1.44736842105263	4	13	94	4	0	0	.9574	78.9045867545299		2	.9		2	3	4	2		.7	.09	.68675	.16	3.6	38.2	.8	.03	.05
1107	1	1	0	1		8.1																						0	0					1.54		6	5	4
1108	1	1	19	3		73.3	24.16	126	58	120	62	126	58			2				2	88.6	166	4.69879518072289	4.7	19	85	5.7	0	0	.9574	114.496465279024			3.53	5	6	5	3			2.3	.09	.1004	.54	7.7	30.4	.8	.03	.15
1109	1	1	19	3		73.3	23.16			116	60	114	58	116	66	2				2	89.1	237	22.1097046413502	4.7	13	84	6.4	0	0	1.0587	101.387304286334			4.4	1	6	5	1
1110	1	2	55	4		70.5	26.86	114	82	120	90	122	88			2				2	86.8	99	9.39393939393939	4.8	14	83	5.8	0	0	1.3626	43.7364281882599		4		1	4	4	1	2
1111	1	1	3	3		13.5	15.34													2								0	0					1.07		6	5	4
1112	1	2	20	2		57.6	26.33	100	82	108	82	110	74			2				2	88.7	152	4.93421052631579	4.5	13	84	5.8	0	0	.5522	135.28043802943		2	.21		2	3	4	3	2.05	.4	.09	.356925	.38	4.3	38.1	.6	.03	.18
1113	1	1	4	4		18.2	16.11													2								0	0					.32		6	5	4
1114	1	2	1	1		13.7														2								0	0					1.8		6	5	4
1115	1	2	9	4		32.1	14.06					106	64	106	64					2		103	10.4854368932039					0	0					1.06		6	5	4
1116	1	1	40	4		66.7	23.22	118	92	118	92	120	90			2				2	99.8	165	6.90909090909091	4.5	19	94	5.5	0	1	1.0587	87.4818169396946		5	4.95	1	5	4	1	3
1117	1	1	47	4		49.9	18.6	128	62	124	64	124	62			2				2		82	10.2439024390244	5	15	91	3.5	0	0	.7548	108.952840181606		2	.73		2	3	4	1		.9	.09	.03505	.18	1.7	10.6	1.2	.03	.06
1118	1	1	52	3												2				2								0	0				5	5	2	5	4	2	2
1119	1	2	84	3		68.9	25.12	134	64	152	64	132	66			2				2	104.8	103	12.4271844660194	4.3	17	98	4.59	0	0	.5522	86.2952526361185		2	1.2		2	3	4	3
1120	1	2	55	1		82.6	34.29	150	90	138	88	134	86			1	1	1	2	2		116	4.82758620689655	4.7	12	99	4.7	0	1	.5522	105.793430057201		1	.05		2	3	4	3
1121	1	2	15	4		52.5	19.26	114	72	112	76	110	72							2		470	5.04255319148936	4.5	9	86	4.9	0	0	.9574	88.7529508437358			.75		6	5	4			1.5	.09	.376575	1.63	9	78.3	1.6	.03	.41
1122	1	2	45	4		89	36.9					134	92			1	1	1	2	2		182	5.16483516483517	3.9	15	83	3.9	0	1	.8561	82.2962579018706		3	1.33		3	3	4	1	.96
1123	1	2	19	1		62	26.18			116	62			116	74	2				2		166	7.34939759036145	5	13	82	5.9	0	0	.6535	128.890132139142					6	5	4		.33	3.9	.09	.3679	.92	3.6	60.4	.9	.03	.17
1124	1	2	15	3		49.2	19.91	84	38	88	42	74	38							2		173	9.53757225433526	4.5	10	79	3.4	0	0	.6535	132.563107143972			5		6	5	4
1125	1	2	27	3		47.5	19.42	106	76	100	70	108	78			2				2	87.5	283	7.03180212014134	5.2	10	82	4	0	0	.7548	108.746922403532		4	3.03	1	4	4	1	3	2.06
1126	1	1	9	1		31.1	16.94	114	72	108	72			108	70					2		164	10.8536585365854					0	0					1.47		6	5	4
1127	1	2	28	3		76.7	32.549			100	10					2				2		75	6.8	4.5	10	74	5.9	0	0	.6535	120.99374114592		5	3.64	1	5	4	1	3	.35
1128	1	2	59	4		133.69	47.77	150	88	148	88	152	84			1	1	2		2		72	8.47222222222222	4.3	9	88	4.8	0	1	.7548	86.8546204700112		4	3.83	4	4	4	2	3
1129	1	1	15	4		120.2	37.06	126	44	122	56	120	56							2		131	3.89312977099237	4.5	12	88	6.9	0	0	.9574	117.759264751191					6	5	4			1.6	.09		.34	4		.6	.03	.09
1130	1	2	65	3		53.1	20.11	134	70	130	68	126	66			1	1	1	1	2	108.6	161	15.8385093167702	4.8	12	99	5.2	0	1	.7548	83.2699718529406		4	2.49		4	4	4	1
1131	1	2	28	3		94.4	33.17	108	74	110	80	112	74			2				2		137	4.45255474452555	4.3	11	83	4.2	0	0	.7548	107.985693946707		5	5	3	5	4	2	3	.15
1132	1	1	44	4		76.9	28.08	124	84	116	78	120	82			1	1	1	1	2	102.3	251	3.98406374501992	4.4	11	102	5.2	0	1	.9574	96.0557332950931		2	2.09	4	2	3	2	3		4.4	.09	.81755	.29	10.2	100.6	2	.03	.15
1133	1	1	17	5		46.9	17.04	102	66	100	66	102	64			2				2	107.8	153	4.50980392156863	4.7	13	98	2.29	0	0	.7548	134.51202198423			2.54		6	5	4
1134	1	2	5	5		21.6	17.1													2								0	0					2.51		6	5	4
1135	1	1	72	4		64	21.19	160	78	148	74	146	74			2				2		150	4.6					0	1				1	1.15		2	3	4	2
1136	1	1	12	3		54.8	17.14	102	68	102	66			104	64					2		104	93.2692307692308	4.8	9	82	4.4	0	0	.6535	147.821575830905			4.24		6	5	4			1.5	.09	.12285	.41	4.3	29	.5	.03	.19
1137	1	2	73	3		78.099	29	178	84	174	82	176	84			2				2		38	4.21052631578947	4.5	12	76	4.7	0	1	.8561	67.6019223260985		3	4		3	3	4	1
1138	1	2	19	1		79.3	30.22	118	68	114	68	116	70			2				2		109	5.04587155963303	4.3	11	83	3.7	0	0	.5522	136.234076565388			1.5		6	5	4		2.5	2.1	.09	.113975	.45	3.9	125.5	.6	.03
1139	1	2	65	3		80.4	32.17			110	64	100	68	100	60	1	1	1	1	2		63	7.14285714285714					0	1				3	5		3	3	4	3
1140	1	1	17	1		64.5	21.21	114	82	116	82	110	82			2				2		156	5.12820512820513	5	13	88	4.3	0	0	1.0587	102.821770810917			.02	1	6	5	1
1141	1	2	51	1		50.5	19.51	112	66	122	60	114	62			2				2	92.3	44	28.8636363636364	4.8	13	88	3.2	0	0	.5522	108.80821961344		2		1	2	3	1	1		3.3	.09	.868775	.18	2.9	19.9	.9	.03	.11
1142	1	1	13	1		55.7	20.84	108	78	110	84	108	76							2	97.8	162	3.33333333333333	4.5	11	90	5.4	0	0	.6535	146.786824800088			1.8		6	5	4			3.2	.09	.130175	1.22	4	99.1	.8	.03	.15
1143	1	1	16	4		124.2	34.119									2				2	97.8	203	2.11822660098522	4	10	90	7.7	0	0	1.0587	103.546596989846			2.01		6	5	4
1144	1	2	68	3		66.7	26.25	132	72			124	76			1	1	1	1	2		19	10	4.4	17	80	3.9	0	1	.9574	61.1635904436351		2	1.07		2	3	4	1
1145	1	2	13	1		57.7	25.37	98	58	102	68	100	56							2		91	4.83516483516484	4.7	6	78	4.59	0	0	.7548	119.985149258952			2.93		6	5	4
1146	1	2	1	1		12.4														2								0	0					.5		6	5	4
1147	1	2	1	3		11														2								0	0					1.11		6	5	4
1148	1	2	71	3												1	1	1	1	2								0	1				1	1.08		2	3	4	1
1149	1	2	16	4		49.9	19.2	124	50	122	70			118	70	2				2		271	7.89667896678967					0	0					.61	1	6	5	1		.68
1150	1	2	48	4		64.9	23.69	144	84	152	82	148	86			1	1	1	1	1		103	4805.82524271845					1	1			5	2	.9		2	3	4	2
1151	1	1	2	1		14.2	17.53													2								0	0					1.8		6	5	4
1152	1	2	17	1		48.9	18.68	90	50	90	50	92	50			2				2	72.7	99	13.4343434343434	4	12	71	3	0	0	.5522	138.161568609053			2.1	1	6	5	1		.46	5.3	.09	.282575	.41	3.7	46.3	.7	.03	.36
1153	1	2	3	3		14.6	16.42													2								0	0							6	5	4
1154	1	1	32	4												2				2								0	0				5	4.89	1	5	4	1	1
1155	1	1	40	4		80.4	25.23	116	84	120	82			114	78	2				2	88.9	135	9.18518518518519	4.5	11	89	7.1	0	0	.8561	108.671373352157		2		1	2	3	1	1		1.9	.09	.42465	.34	5.7	39.4	1	.03	.09
1156	1	1	16	4		54.1	17.829	120	52	116	50	122	40			2				2				5	16	72	5.3	0	0	.7548	135.46024369006			4.11	1	6	5	1
1157	1	1	11	1		60.4	24.35	100	52	98	58	94	50							2		127	4.48818897637795					0	0					.7		6	5	4
1158	1	1	49	4		124.8	38.31	106	68	106	72	106	74			2				2		189	5.34391534391534	4.2	11	84	6.6	0	0	.9574	92.7405216194489		5	5	4	5	4	2	3
1159	1	1	19	3		71.3	21.43	96	58							2				2	97.8	50	4.4	4.9	13	87	5.8	0	0	.8561	125.945001860948			1.8	1	6	5	1
1160	1	2	18	1		68.5	25.38	98	64	96	58	98	64			2				2	87.8	84	5.47619047619048	5	12	85	4.4	0	0	.5522	137.19443762879			1.27	1	6	5	1		.7
1161	1	1	57	3		86.4	29.76	138	76	142	74	138	64			2				2	130.1999	188	18.7765957446808	4.4	16	123	5.5	1	0	1.0587	77.6345462250467		3	3.52	1	3	3	1	2		3.5	.09	.4237	.59	10.7	62.8	3.6	.03	.12
1162	1	2	8	4		36.5	19.059					108	54							2		81	2.09876543209877					0	0					1.6		6	5	4			.9	.09	.167225	.57	2.5	106.5	84.2	.03	.14
1163	1	2	46	1		69.4	31.43	108	66	106	66			100	68	1	1	1	1	1		48	18.3333333333333					1	1			0	1	.37		2	3	4	3	.1	1.1	.09	.152825	.24	2.3	63.3	.07	.03	.11
1164	1	1	46	3												1	1	1	2	2								0	1				2	3.44	1	2	3	1	1
1165	1	2	0	4		6.8																						0	0					2.06		6	5	4
1166	1	1	46	1												2				2								0	0				1	0	1	2	3	1	3
1167	1	1	40	3		68.3	20.94	140	68	134	78	128	72			2				2		46	5.43478260869565	4.9	11	91	4.9	0	0	.8561	108.671373352157		2	3.03	1	2	3	1	1			.09	.202425	.07	1.4	12.1	.3	.03	.07
1168	1	2	19	2		63.2	23.96			106	62	110	68	100	62	2				2	91	161	2.79503105590062	4.8	7	86	4.8	0	0	.6535	128.890132139142			1.9	1	6	5	1		1.37
1169	1	2	9	1		24.2	14.75	100	50	100	56	96	56							2		64	27.34375					0	0					.78		6	5	4			1.4	.09	.062175	.37	5.7	155.1	1.3	.03	.32
1170	1	2	65	1		138.69	56.34	160	80	166	76	166	74			1	1	1	1	2		52	15	4.2	14	151	6.9	0	1	.6535	93.3007424536718		1	2.67		2	3	4	2
1171	1	1	62	1		98.7	32.409	124	64	126	66	120	66			2				1	306.6	181	10.6077348066298	4.8	14	306	5.4	1	0	.9574	84.6466479876219	5	4	3.25		4	4	4	2			.09	1.3836	1.14	6.5	80	1.5	.03
1172	1	1	7	1		26.2	15.77													2								0	0					.97		6	5	4
1173	1	1	68	4		120.9	39.03			160	76					2				1		161	22.2981366459627	3.8	17	205	7.2	1	0	1.4639	48.5672942055839		2	.62		2	3	4	2
1174	1	1	12	1		71.9	28.33	114	70	114	70	110	64							2		139	7.98561151079137	4.7	10	80	4.9	0	0	.6535	147.821575830905			1.5		6	5	4				.09		.59	5.1		.5	.03	.14
1175	1	1	0	2		7.1																						0	0					.77		6	5	4
1176	1	1	0	1		9.6999																						0	0					.48		6	5	4
1177	1	1	82	3		86.9	29.89	126	80	130	66	120	64			2				3	164.1	230	273.04347826087	4.5	8	156	5.5	1	0	1.4639	44.0183123240155		3	1.94		3	3	4	2
1178	1	2	21	3		60	21.72	112	62	114	54	112	56			2				2	79.09999	112	14.4642857142857	3.5	5	73	3.7	0	0	.6535	127.091985905669		3	4.99		3	3	4	1	.48	.6	.09	.290275	.75	5.9	41.9	.4	.03	.23
1179	1	2	60	3		79.9	33.26	126	82	126	78	124	78			1	1	1	2	1		33	15.7575757575758					1	1			2	3	1.51		3	3	4	3		1.7	.09	.1705	.2	1.7	13.2	.3	.03	.08
1180	1	1	4	1		17.7	14.44													2								0	0					.93		6	5	4
1181	1	1	14	1		91.4	30.29	136	86	132	72	134	72							2	103.1	76	14.3421052631579	4.7	10	96	8	0	0	.6535	145.759317026488			1.09		6	5	4
1182	1	2	30	3		132.69	47.47	104	84	106	74	108	74			2				2		202	17.3267326732673	4.2	13	91	5.4	0	0	.7548	106.479185530457		4	2.56	1	4	4	1	3	.45
1183	1	1	32	3		97.1	30.27			112	68	110	60	118	56	2				2	105.1	231	4.71861471861472	4.5	16	97	6.3	0	0	.9574	104.503854658803		3	2.64	1	3	3	1	1
1184	1	1	22	1												2				2								0	0				3		1	3	3	1	3
1185	1	1	14	2		61.2	23.52	116	76	110	72	112	74							2		107	6.16822429906542	4.7	9	80	4.8	0	0	.5522	156.207053915174			1.76		6	5	4			1.7	.09	.085075	.4	3.9	16.3	.6	.03	.16
1186	1	2	17	4		49.1	20.89	104	62	106	58	104	64			2				2		79	42.9113924050633	4.4	7	88	4.2	0	0	.7548	116.660676382043			1.08		6	5	4		.2	.4	.09	.04845	.13	1.2	25.8	.5	.03	.09
1187	1	1	12	3		45.8	19.88	112	48					112	26					2		94	5.85106382978723					0	0					3.88		6	5	4			2	.09	.097575	.5	4.2	66.3	1.2	.03	.2
1188	1	1	14	1		43.4	16.68	106	70	102	66	96	66							2		274	4.30656934306569	4.7	12	82	6.9	0	0	.7548	137.37678724897			.54		6	5	4				.09	.12985	.92	6.4	145	1.1	.03	.3
1189	1	1	51	1		79.239	27.39	116	88	116	84	120	82			2				2	100.7	168	4.28571428571429	4.5	21	96	6.8	0	0	.8561	100.590481964501		1	3.01	1	2	3	1	3
1190	1	2	26	4		69.4	26.91	92	52	86	54	90	56			2				2	66.7	89	3.70786516853933	3.8	7	63	2.1	0	0	.6535	122.705607070156		4	3.18	1	4	4	1	3	1.13
1191	1	1	4	4		19.399	16.63													2								0	0					2.88		6	5	4
1192	1	1	74	3		97.2	30.71	134	62	124	64			132	68	2				2		278	32.6978417266187	4.4	23	97	6	0	0	1.5652	42.9445206620585		3	1.2		3	3	4	2
1193	1	2	17	1		53.74	25.18	108	66	102	62	90	68							2	90.4	37	21.8918918918919	4.5	13	84	4	0	0	.5522	138.161568609053			.55	1	6	5	1		.1
1194	1	1	22	4												2				2								0	0				4	5	5	4	4	3	1
1195	1	1	61	3		110.9	37.31	144	92	128	92	142	86			2				2	91	106	3.86792452830189	4.5	17	89	6.7	0	1	.9574	85.2433514477562		5	5	2	5	4	2	2		1.3	.09	.370575	.19	4.2	70.3	.6	.03
1196	1	2	52	4		146.6	47.33									2				2	102.2	169	161.834319526627	3.7	9	95	6.4	0	0	.8561	78.3474430342714		4	5	1	4	4	1	3
1197	1	2	40	1		75.739	35.29	112	82	118	78	118	84			2				2		123	3.00813008130081	4.4	18	92	6.9	0	0	.6535	111.212572663788		1	.95		2	3	4	3	.55
1198	1	1	1	5		10.8														2								0	0					1.4		6	5	4
1199	1	1	0	1		10.74																						0	0					.81		6	5	4
1200	1	1	6	1		24.5	16.41													2		110	5.63636363636364					0	0							6	5	4			7.1	.09	.03055	.52	7.3	184.6	2.4	.03
1201	1	2	48	4		77.8	30.24	106	60	108	58	110	56			2				2		240	4.91666666666667	3.8	10	98	4.3	0	0	.8561	80.5801058082264		2	.85	1	2	3	1	3	3.1
1202	1	2	61	3												2				2								0	0				3	2.85	4	3	3	2	2
1203	1	1	75	3		94.5	31.79	182	60			154	62	174	56	1	1	1	1	2	114.1	124	301.612903225806	4.4	13	110	7.8	0	1	.8561	84.9843296149757		4			4	4	4	2
1204	1	2	0	1		6.9																						0	0					1.03		6	5	4
1205	1	2	16	1		49.4	18.78	116	64	104	68	104	72			2				2	92.5	196	5.20408163265306	4.9	12	87	4.59	0	0	.6535	131.635165393964					6	5	4		2.42
1206	1	1	13	1		42.4	18.92			106	54			106	0					2		145	31.9310344827586	4.5	13	91	4.7	0	0	.5522	157.308211394938			.48		6	5	4
1207	1	1	50	3		80.4	25.9	114	76	116	82	114	78			1	1	2		2	106.3	190	3.42105263157895	4.5	17	101	5.3	0	1	.8561	101.299579017625		3	1.25	4	3	3	2	2
1208	1	1	19	4		72.9	23.8	106	54	106	56	104	58			2				2	88.9	245	2.73469387755102	4.5	11	89	6.1	0	0	1.16	90.7829558384952			5		6	5	4
1209	1	2	3	3		14.7	15.34													2								0	0					.11		6	5	4
1210	1	2	56	2		92.3	38.97			104	66	108	70			2				2		186	2.1505376344086	4	27	94	8.69	0	0	1.2613	47.682003773971		5	1.8	5	5	4	3	2		2.3	.09	1.0494	1.18	8.6	42.4	.9	.03	.13
1211	1	2	16	4		79.3	27.25	106	50	112	58	106	52			2				2		147	2.17687074829932	4.9	9	85	4.9	0	0	.8561	100.890873348772			0		6	5	4		.38
1212	1	2	47	3		58.8	21.86	98	82	102	72	106	76			2				2	88.4	174	4.42528735632184	4.5	13	80	4.3	0	0	.8561	81.1481428078816		3	1.25		3	3	4	3	6.4	1.3	.09	.772475	.46	9.3	63.5	3	.03	.16
1213	1	2	17	4		59.1	22.66	102	70	98	68	98	68			2				2	80.3	175	6.45714285714286	4.8	9	77	2.5	0	0	.7548	116.660676382043			.55	1	6	5	1		4.13
1214	1	1	2	3		12.9	15.41													2								0	0					3.88		6	5	4
1215	1	2	1	3		13.2														2								0	0					.65		6	5	4
1216	1	2	16	1		53.4	23.73									2				2	90.6	147	3.60544217687075	4.5	11	84	4.59	0	0	.5522	139.135517229661			.82		6	5	4		1.04
1217	1	1	14	1		61.2	20.83	112	70	110	70	112	66							2		245	2.53061224489796	5	14	82	4.9	0	0	.7548	137.37678724897			.65		6	5	4
1218	1	1	9	4		28.9	16	96	70	104	70	108	70							2		195	4.92307692307692					0	0					.18		6	5	4
1219	1	2	44	3		56.7	20.48	148	102	144	98	154	96			2				2		19	14.2105263157895					0	1				2		1	2	3	1	1	.1
1220	1	2	42	2		57.6	25.57	102	62	100	62	102	62			2				2	91.3	255	10.2352941176471	4.4	11	90	4	0	0	.7548	97.8713778566895		1	2.35	1	2	3	1	3	4.58
1221	1	2	47	2		102.7	40.32	148	64			140	70			2				2	94.6	154	8.44155844155844	4.3	12	91	4.4	0	1	.6535	105.876268540186		4	3.56	1	4	4	1	1	1.84
1222	1	1	17	1		66.9	22.12	108	62	110	64	110	58			2				2		117	2.73504273504274	5	13	102	4.4	0	0	.8561	127.726920123592			1.14	1	6	5	1
1223	1	2	13	4		45	17.13	104	38	100	38	94	30							2		120	4.41666666666667	4.5	7	87	4	0	0	.5522	142.098751228909			1.25		6	5	4
1224	1	2	13	1		97.3	40.29	106	78	104	70			108	74					2		155	4.70967741935484	5	9	86	4.4	0	0	.5522	142.098751228909			1.21		6	5	4
1225	1	1	9	1		28	14.39	116	50					114	52					2		86	9.88372093023256					0	0					1.03		6	5	4
1226	1	1	60	3		83.64	26.94	142	78	142	74	134	74			2				1	232.6	88	3.63636363636364	4.5	12	221	4.3	1	1	.8561	94.4278552171652	12	5	4.1	1	5	4	1	2
1227	1	2	53	3		75.2	24.81	116	76	108	74	112	74			1	1	1	1	2	77.9	181	9.72375690607735	4.2	12	72	4.5	0	1	.8561	77.7990109330314		4	5	1	4	4	1	2
1228	1	2	13	4		36.1	16.2	114	54	102	54	106	52							2	95.2	219	4.42922374429224	4.5	5	89	3.5	0	0	.5522	142.098751228909			1.67		6	5	4
1229	1	2	85	3		62.8	24.65	172	78							1	1	1	1	2		31	20	4.2	12	129	5	0	1	.8561	62.1369636784427		2	1.08		2	3	4	3
1230	1	1	19	1		58.14	19.23	116	70	110	64	112	70			2				2	105.4	351	10.2849002849003	4.8	11	98	6.2	0	0	.8561	125.945001860948				1	6	5	1
1231	1	1	28	3		150.9	44.77	126	74	124	78	124	80			2				2		306	9.44444444444444	4.5	12	89	7.8	0	0	.9574	107.481895255858		5	2.46	3	5	4	2	3
1232	1	2	20	4		75.3	26.62									2				2		148	13.1081081081081					0	0				2	3.53	1	2	3	1	3	.29
1233	1	2	0	1		8.1																						0	0					2.93		6	5	4
1234	1	2	32	3		84.6	28.97	116	56	116	64	114	62			2				2	87.6	67	11.044776119403	3.2	5	80	4.2	0	0	.4509	132.91784813972		5	5	1	5	4	1	3	.61
1235	1	2	11	3		33.299	15.82	108	62	104	60	110	70							2		46	18.4782608695652					0	0					1.8		6	5	4
1236	1	1	22	4		113.9	42.5					132	80	134	82	2				2								0	0				2	2.4	1	2	3	1	3
1237	1	2	21	3		62.5	22.46	96	70	98	74	96	66			2				2		159	48.4276729559748	4.5	17	85	6.5	0	0	.7548	113.428315903856		4	.96		4	4	4	3
1238	1	1	10	1		50.1	24.23	112	76			116	82	118	74					2		110	5.45454545454545					0	0					.52		6	5	4
1239	1	2	39	3												2				2								0	0				5			5	4	4	3
1240	1	1	19	4		86.4	25.24	136	66					124	60	2				2	84.1	256	10.0390625	4.5	9	89	5.4	0	0	1.0587	101.387304286334			5		6	5	4			.9	.09	.192525	.34	3.3	74.9	1.3	.03	.2
1241	1	1	16	4		77.8	26.98	100	56			96	56	108	64	2				2	92.6	250	4.12	4.5	15	86	7.3	0	0	.9574	116.934949897933			.47		6	5	4
1242	1	1	20	4		76.4	25.95	130	62							2				2	82.6	466	4.72103004291846	5.2	20	78	6.1	0	0	1.0587	100.67759315633		3	.85	1	3	3	1	3
1243	1	2	45	1		83.7	33.61	114	68	108	66			112	70	2				1	179.4	164	9.08536585365854	4.3	14	179	2.2	1	0	.5522	113.492251867613	3	4	4.69	1	4	4	1	1	1.63	6.8	.09	1.20035	.6	9.8	59	1.2	.03	.3
1244	1	1	66	1		100.7	38.04	148	86	144	88	144	90			1	1	2		2	120.7	173	46.7630057803468	4.8	14	115	4.9	0	1	1.0587	72.8783036686922		2	2.44		2	3	4	2
1245	1	1	43	1		88.8	30.87	110	74	108	74	112	72			1	2	2		2		55	44.5454545454545	4.9	13	91	6	0	1	.8561	106.405211929363		5	5	3	5	4	2	3
1246	1	1	39	1												2				2								0	0				3	5	5	3	3	3	3
1247	1	1	1	1		11.4														2								0	0					.75		6	5	4
1248	1	2	4	1		16.899	14.68													2								0	0					.48		6	5	4
1249	1	1	17	1		80.5	25.01	118	64	116	58	120	68			2				2	106.1	158	2.27848101265823	5	14	97	5.09	0	0	.7548	134.51202198423			.46		6	5	4
1250	1	2	14	4		70.8	26.52	102	56	100	56	98	54							2	88.3	257	3.50194552529183	4.2	9	82	3.6	0	0	.6535	133.497590275904			2.35		6	5	4
1251	1	1	71	4		75.5	23.17	164	82	158	76					1	1	1	1	2	93.2			3.9	12	93	7.5	0	1	1.0587	70.3630243101832		2	3.47	1	2	3	1	2
1252	1	1	42	1		127.1	37.83	134	84	128	88	136	78			2				2	104.1	118	5	4.9	14	100	5.7	0	0	.8561	107.155299022521		3	2.69	1	3	3	1	3
1253	1	1	47	3		88.3	24.69	130	76	132	80	128	84			1	1	1	2	2		462	4.37229437229437	4.9	21	81	6.1	0	1	1.0587	83.2841838007981		5	0	1	5	4	1	3
1254	1	2	0	4		10																						0	0					1.83		6	5	4
1255	1	2	68	3		76	29.91	112	58	114	52	114	62			2				2	103.2	70	8	4.3	11	94	5.6	0	0	.6535	91.3551100691307		4	4		4	4	4	2
1256	1	1	1	3																2								0	0					5		6	5	4
1257	1	2	49	3		77.4	27.23	124	72			118	72	124	82	2				2		60	6.33333333333333	4.2	13	81	4.9	0	0	.7548	93.1752232337934		5	5	1	5	4	1	3	.42
1258	1	1	12	1		46	21.03	104	64	102	64	106	62							2	103.3	87	5.05747126436782	4.5	7	99	3.2	0	0	.4509	172.177655272266			.75		6	5	4
1259	1	2	2	3		11.4	14.92													2								0	0					.11		6	5	4
1260	1	1	80	3		78.8	26.06	118	64	120	68	130	64			1	1	1	1	2	103.7	97	9.27835051546392	4.5	18	105	6.2	0	1	1.16	59.1436982213433		5	3.62		5	4	4	3
1261	1	1	10	1		46.5	22.12	120	58	116	56	120	54							2		127	5.19685039370079					0	0					.61		6	5	4			11.1	.09		.66	5.6		3.1	.03	.23
1262	1	2	85	3		84.4	35.04									2				2				4.2	18	125	5.2	0	0	1.2613	38.8940084431178		3	1.19		3	3	4	3
1263	1	1	48	2		85.4	30.92	134	82							2				2	99.1	77	64.4155844155844	4.7	13	96	4.8	0	0	.7548	108.190170300335		2		1	2	3	1	1		1.1	.09	.27695	.24	3.7	83.8	1.3	.03	.07
1264	1	2	40	4		78.3	31.77	114	76	108	76	106	78			2				1		218	4.86238532110092	4.3	12	104	4.4	1	0	.8561	85.2381166524353	1	4	1.66	1	4	4	1	3	.77
1265	1	1	9	1		43.54	21.75	102	56	102	62	106	60							2		82	5.97560975609756					0	0					1.22		6	5	4
1266	1	2	5	3		17.8	14.82													2								0	0					2.09		6	5	4
1267	1	2	22	1		62	22.53	102	70	102	68	102	72			2				2		158	7.34177215189873	4.5	14	77	4.5	0	0	.8561	96.7269229720667		3	1.44	1	3	3	1	3	.37		.09	.08135	.57	6.8	47	.8	.04
1268	1	2	67	1		57.14	25.43	170	56	156	48	148	48			1	2	2		2	95.2	47	9.36170212765958	4.5	18	88	5.09	0	1	.6535	91.9991037957006		1	.69		2	3	4	3
1269	1	2	13	3		44.9	17.85					120	64	118	66					2		121	16.2809917355372	4.2	17	76	3.8	0	0	.6535	134.438660902219			1.98		6	5	4
1270	1	2	25	3		127.5	37.82	116	72	116	68	114	70			2				2		297	5.48821548821549	3.7	9	86	4	0	0	.6535	123.57060127911		5	3.95	1	5	4	1	3	1.32
1271	1	2	6	4		18.6	15.1													2		91	8.02197802197802					0	0					5		6	5	4
1272	1	1	12	4		37.799	15.07	82	42	92	58	88	58							2	56.7	43	8.83720930232558	4.5	10	57	4.59	0	0	.7548	139.320446802309			.55		6	5	4
1273	1	2	73	1		82.8	33.85	160	70	158	70	160	68			2				2	99.9	57	4.56140350877193	4.5	11	95	4.59	0	1	.7548	78.7195142980237		1	.87		2	3	4	2
1274	1	2	44	3		72.4	23.61	94	72	104	74	98	72			2				2	91	75	4.26666666666667	4.3	14	85	3.7	0	0	.6535	108.131164808936		5	2.99	4	5	4	2	3	.9	1.3	.09	.25265	.84	5.3	23.4	.6	.03	.17
1275	1	1	17	5		48.6	19.69	110	66	110	60	116	68			2				2	85.6	62	4.35483870967742	4.9	15	82	6.9	0	0	.9574	116.116405248647					6	5	4
1276	1	2	70	4		73.099	27.55	144	66	146	70	142	68			1	1	1	1	2	107.1	44	2.72727272727273	4	16	102	7	0	1	1.2613	43.2159412767168		4			4	4	4	2		.2	.09	.33075	.16	1.7	30.2	.5	.03	.09
1277	1	1	19	1		54.7	19.71	106	58	104	46	100	62			2				2		87	3.90804597701149	4.9	12	89	5.09	0	0	.7548	132.635444765528			1.01	1	6	5	1
1278	1	1	55	1		61.64	23.55	134	78	130	82	136	78			2				2		76	12.8947368421053					0	0				1	2.22		2	3	4	2
1279	1	1	72	3		65.5	27.3	124	66	122	62	128	58			2				1		130	684.615384615385	4	17	101	4.7	1	0	1.0587	69.8704831400119	12	4	.85		4	4	4	1
1280	1	2	78	3												1	1	1	1	2								0	1				4	2.18	1	4	4	1	3
1281	1	2	27	1		50.2	18.96	124	86	124	94			122	88	2				2		183	14.0983606557377	4.8	12	74	3.8	0	0	.5522	128.789287415718		2	.94	1	2	3	1	3	2.73
1282	1	1	45	3		85.8	23.23	124	72	128	72			126	72	2				2	101.3	117	2.73504273504274	4.4	17	97	6.8	0	0	1.2613	68.3478800253899		4	1.44	5	4	4	3	3
1283	1	1	67	4		64.8	23.86	116	56	110	58	116	62			2				2	90.2	169	9.64497041420118	4.5	22	90	7.8	0	0	1.0587	72.3681555430114		3	4.24	1	3	3	1	1		1.1	.09	1.042975	.58	6.4	17.5	8.1	.03	.22
1284	1	2	36	3		75.2	23.11	104	74	106	72	104	74			2				2	96.7	101	5.14851485148515	4.4	16	95	4.09	0	0	.7548	102.084595316453		5	3.77	1	5	4	1	3	1.01
1285	1	2	85	3		57.8	25.15	174	66	162	60	158	58			1	1	1	1	2		44	379.090909090909	4.3	36	93	6.8	0	1	2.2743	19.0696715599734		4	5		4	4	4	3
1286	1	2	3	2		13.6	14.76													2								0	0					.48		6	5	4
1287	1	2	17	1		47.04	19.76	112	76	104	68	108	66			2				2		359	25.3481894150418	4.5	9	79	5.5	0	0	.6535	130.713719236207			.46		6	5	4		14.54
1288	1	1	20	2		92.9	28.2	120	70	114	68	114	74			1	1	1	2	2	91.5	97	7.7319587628866	5	12	91	5.2	0	1	.7548	131.706996652169		1	.97	1	2	3	1	3
1289	1	2	0	1		7.14																						0	0							6	5	4
1290	1	2	54	5												2				2								0	0				2	.9		2	3	4	1
1291	1	1	0	2		7.3																						0	0					.88		6	5	4
1292	1	2	32	3		68.4	23.36	106	72	106	66	108	72			2				2		107	6.72897196261682	4.8	12	91	4.4	0	0	.9574	78.7625966849444		3	2.56	1	3	3	1	3	1.06
1293	1	1	15	4		56.1	16.43													2	84.1			4.5	15	78	5.09	0	0	.7548	136.415149738228			3.67		6	5	4
1294	1	1	14	4																2								0	0					3.26		6	5	4
1295	1	1	60	3		104.6	34.35	138	90	150	92	142	94			2				2	130.6	92	19.4565217391304	4.4	14	127	7.5	1	1	.9574	85.8442612766931		3	5	1	3	3	1	2		3.2	.09	.5392	.52	6	156.8	1.3	.03	.04
1296	1	2	79	4		38.9	17.43	84	60	80	62	80	60			9				1	75.2			3.5	15	77	4.5	1	0	.6535	84.5618700519674	0	4	5		4	4	4	3
1297	1	1	79	3												1	1	1	1	2								0	1				1			2	3	4	2
1298	1	1	0	1		7.24																						0	0							6	5	4
1299	1	1	85	3		72.2	27.41	158	72	166	78	150	78			1	1	1	1	2		64	60.46875	4.5	22	130	8.19	0	1	1.2613	51.605380936035		3	1.33		3	3	4	2
1300	1	2	11	1		49.8	23.39	96	54	96	66	98	62							2		120	18.1666666666667					0	0					1.76		6	5	4				.09	.153625	.58	11.7	45.7	.7	.03	.13
1301	1	1	43	3		78.4	21.47	106	74	110	72	108	72			2				2	92.7	200	2.35	4.7	16	92	6.4	0	0	1.0587	85.6575286047879		5	5	5	5	4	3	3
1302	1	1	12	4		74.599	25.36	106	80	100	80	98	72							2		74	1.89189189189189					0	0					5		6	5	4
1303	1	1	1	5		10.6														2								0	0					5		6	5	4
1304	1	2	0	1		6.6																						0	0					1.01		6	5	4
1305	1	1	64	1		55.9	19.76	162	76	150	72			150	70	2				2	98.1	63	6.19047619047619	4.4	8	86	6	0	1	1.0587	73.9094139020396		1		1	2	3	1	1
1306	1	2	62	4		80.5	28.49	130	68	136	70	136	72			2				2		87	5.74712643678161	4.5	21	83	5.09	0	0	.7548	85.0434112782153		2	1.63	3	2	3	2	1
1307	1	2	42	1		72.3	27.52	124	76	130	78	124	78			2				2	95.3	18	8.33333333333333	4.7	11	88	3.6	0	0	.6535	109.661046062555		2	2.4		2	3	4	2	.44
1308	1	1	4	1		19.2	15.75													2								0	0					1.5		6	5	4
1309	1	2	22	3		66	24.81	108	64	104	56	112	64			2				2		134	3.28358208955224	3.5	12	59	2.1	0	0	.4509	142.590573825028		3			3	3	4	3	1.66
1310	1	1	6	1		24.5	15.41													2		56	5.17857142857143					0	0					1.54		6	5	4			1.2	.09		.28	3.8		.6	.03
1311	1	1	13	5		33.9	16.059	88	60	90	66	86	58							2		123	4.8780487804878	4.3	17	89	3.4	0	0	.6535	146.786824800088			1.14		6	5	4			1.6	.09	.1482	.57	4	48.8	1.1	.03	.18
1312	1	2	22	3		85.1	28.17	112	52	100	54	104	54			2				2	81.9	84	6.42857142857143	3.7	6	80	4.2	0	0	.5522	133.393140638482		4	2.17		4	4	4	2	1	1	.09	.1577	.4	5.7	54.8	1.4	.03	.31
1313	1	1	0	1		5.2																						0	0					1.33		6	5	4
1314	1	2	14	4		58.8	23.67			102	52	102	56	94	56					2		122	6.39344262295082					0	0							6	5	4
1315	1	1	54	3		86.4	29									2				2		137	35.036496350365	4.5	12	191	5	0	0	.9574	89.5397292301638		4		1	4	4	1	2		7.5	.09	.62305	.51	3.6	34.6	1.5	.03	.13
1316	1	2	65	1		75.2	32.81	150	64	148	60	146	68			1	1	1	1	1	138.4	122	286.885245901639	4.2	18	137	6.5	1	1	.6535	93.3007424536718	13	1			2	3	4	3
1317	1	1	0	1		6.5																						0	0					0		6	5	4
1318	1	2	4	1		17.8	14.27													2								0	0					.37		6	5	4
1319	1	1	10	1		48.8	22.13	112	70	94	72	100	68							2		45	6					0	0					1.59		6	5	4
1320	1	1	2	5		14.6	14.43													2								0	0					5		6	5	4
1321	1	1	7	2		23.2	14.87													2		134	15.3731343283582					0	0					.35		6	5	4
1322	1	1	33	2		76.9	29.45	138	86	128	82	118	76			2				2	90.2	236	1.69491525423729	4.4	20	92	5.7	0	0	.8561	114.148554459238		2	.89	1	2	3	1	1
1323	1	2	18	2		66.8	23.58	96	56			94	64	94	66	2				2	89.3	166	4.75903614457831	4.5	9	86	4.4	0	0	.6535	129.798723201553			.84		6	5	4		2.57
1324	1	1	9	4		43.9	21.14	112	80	112	80	106	76							2		182	43.956043956044					0	0					.62		6	5	4
1325	1	1	38	1		99.4	33.99	112	80	110	82	104	78			2				2		15	2	4.7	9	85	5.5	0	0	.7548	116.063408197338		2	1.06		2	3	4	3
1326	1	2	1	3																2								0	0					3.29		6	5	4
1327	1	1	3	1		14.8	15.01													2								0	0					3.74		6	5	4
1328	1	1	54	3		91.54	30.27	118	70	114	72	114	70			2				1		48	4.79166666666667	4.5	13	95	3.6	1	0	.9574	89.5397292301638	3	5	4.44	4	5	4	2	2
1329	1	1	46	3		61.1	22.17	126	66	118	58	122	64			2				2		261	4.90421455938697	4.5	19	87	7.1	0	0	.9574	94.7156597598932		3		1	3	3	1	3
1330	1	1	17	1		69.2	23.45	130	66	122	62			112	64					2	95	156	8.2051282051282	4.7	9	87	6.6	0	0	.8561	127.726920123592			1.17	1	6	5	1			2	.09	.1933	.38	2.5	51.6	.3	.03	.18
1331	1	1	25	1		95.2	32.71	114	56	106	60	108	58			9				2		242	15.0413223140496	5	18	91	6.9	0	0	.9574	109.77098730559		1	.98	1	2	3	1	1		.5	.09	.265975	.31	4.9	101.5	1.8	.03	.18
1332	1	2	63	3		66.3	27.1	118	62	118	64	118	60			1	1	1	1	2		51	3.92156862745098	3.9	16	83	4.2	0	1	1.2613	45.3940819386417		1	.72		2	3	4	1		.2	.09	.860675	.11	3.9	13.1	.2	.03	.15
1333	1	2	50	1		50.5	20.44	126	78	128	78	126	76			2				2	96	173	6.06936416184971	3.9	8	92	5.6	0	0	.9574	69.4075154858258		2			2	3	4	1		2.3	.09		1.36	9.7		2.4	.03
1334	1	1	11	4		30.6	16.04	100	58	104	66	106	66							2		124	5.24193548387097					0	0					2.31		6	5	4			1.2	.09	.044025	.45	3.9	96.9	1.1	.03	.13
1335	1	1	17	5		81.4	27.84	130	80	126	78	126	78			1	1	2		2	89.4	262	3.70229007633588	5.3	13	82	5.4	0	1	.7548	134.51202198423			4.68	1	6	5	1
1336	1	2	37	4		63	21.82	116	62	110	66	112	68			2				2		27	4.07407407407407	3.7	8	69	4.09	0	0	.5522	120.052781102846		5	2.35		5	4	4	3	.17
1337	1	1	10	1		59.54	26.93	90	50	90	58	90	56							2		86	4.65116279069767					0	0					.02		6	5	4
1338	1	2	0	2		4.0999																						0	0					1.27		6	5	4
1339	1	2	66	4		81.8	28.51									1	1	1	1	2	88.2	111	6.57657657657658	4.5	10	86	5.2	0	1	.8561	71.0091487220233		2			2	3	4	3
1340	1	1	16	1		78.8	28.49	132	72	126	72	126	68			2				2	99.4	58	5.86206896551724	5	12	99	5.3	0	0	.6535	143.725828794651			.78		6	5	4				.09	.087725	.1	1.8	20.5	.4	.03
1341	1	1	7	1		33.9	20.72													2		77	12.4675324675325					0	0					.61		6	5	4
1342	1	2	78	1		90.94	48.81	178	66					170	64	2				2		34	300	3.9	24	96	6.2	0	1	.9574	57.0145179178751		1	1.23		2	3	4	3
1343	1	2	72	3		94.4	36.46	132	74	130	76	128	80			1	2	1	1	2	106.9	145	7.86206896551724	4.5	21	102	7.1	0	1	.8561	68.0784716274909		3	2.67		3	3	4	2
1344	1	2	19	1		107.7	42.55	114	84	116	86	116	82			1	2	2		2		233	8.4549356223176	4.8	8	87	6.4	0	1	.7548	115.033143285837			1.2		6	5	4		4.68	33.5	.09	.33585	.85	10.6	193	.7	.03
1345	1	2	6	4		19.3	14.07													2		210	4.52380952380952					0	0					.85		6	5	4
1346	1	1	85	3												2				2								0	0				3	2.22		3	3	4	3
1347	1	1	12	2		52	25.68	114	54	116	56	108	48							2	89.9	175	2.57142857142857	4.4	12	90	6.1	0	0	.6535	147.821575830905			.84		6	5	4			2.6	.09	.338975	.97	7.6	145.5	.8	.03	.14
1348	1	1	4	4		20.399	16.86													2								0	0					2.86		6	5	4
1349	1	1	16	4												2				2								0	0						1	6	5	1
1350	1	2	12	1		93.5	33.45	116	56	114	60									2	95.6	96	10.7291666666667	4.9	12	94	5	0	0	.6535	135.386365460442			.58		6	5	4			9	.09	.13345	.48	2.6	45.8	.5	.03	.15
1351	1	2	81	1		39	18.73	136	62	126	54	122	58			1	1	1	1	2		30	283.333333333333	4.2	28	87	5.7	0	1	1.0587	49.4338799642351		3	2.93		3	3	4	3
1352	1	1	67	3		76.099	24.85	136	0	134	0	128	0			2				1	199.7	98	.510204081632653	5	24	195	4.09	1	0	.9574	81.7252028423268	4	3	5	5	3	3	3	3		1.1	.09	.04865	.23	4.3	31.4	1.2	.03	.39
1353	1	2	48	1		75	31.34	108	72	106	66	112	72			2				2		42	19.5238095238095	4.3	11	88	4.2	0	0	.6535	105.135134660405		1		1	2	3	1	3	.1
1354	1	2	16	3		113.8	41.15	126	60	120	70	126	64			2				2		260	2.92307692307692	4.4	9	83	5.8	0	0	.7548	117.483057786548				5	6	5	3		.21
1355	1	2	0	3		10.8																						0	0					3.29		6	5	4
1356	1	1	35	1		92.1	31.94	122	88	126	88	122	88			2				2	98.1	202	2.22772277227723	4.5	10	95	7.2	0	0	.9574	102.324599932781		1	.79	1	2	3	1	1		1	.09	.485725	.36	5	124.5	1.1	.03	.19
1357	1	2	50	4		98.4	36.63	150	88	150	86	140	80			1	1	1	1	1		142	5.35211267605634					1	1			2	2	1.3	3	2	3	2	3		.2	.09	.368325	.11	6.8	37.3	.4	.03	.08
1358	1	2	75	4		87.6	34.69	218	94	212	94	210	98			1	1	1	1	2		65	30	4	16	88	6.2	0	1	1.3626	38.003910149305		2	1.32		2	3	4	3
1359	1	2	11	1		57.1	25.34			118	64	120	64	122	68					2		52	12.1153846153846					0	0					1.32		6	5	4				.09	.0709	.59	2.1	24.4	.9	.03	.08
1360	1	2	12	4		33.9	15.41	102	52			104	60	102	58					2		203	19.064039408867	4.5	9	87	2.1	0	0	.4509	152.967205144474			1.02		6	5	4
1361	1	2	14	2		56	23.49	98	70	98	68	98	66							2	94.9	38	16.3157894736842	4.2	8	85	4.2	0	0	.6535	133.497590275904			.59		6	5	4
1362	1	2	79	3		64.599	28.9	160	72	148	72	142	66			2				2	111.9	356	11.3202247191011	4	16	113	6.7	0	1	.7548	75.470616351802		3			3	3	4	3
1363	1	1	17	4		63.1	20.56	118	70	120	74			114	58	2				2		420	2.54761904761905	4.3	11	95	5.09	0	0	1.16	92.0673879680373			0		6	5	4			.2	.09	.63285	.83	9.4	69	1.4	.03	.4
1364	1	1	53	4		93.7	28.63	142	66	134	70	134	70			1	1	1	1	2		143	4.75524475524476	4.5	15	94	5.3	0	1	.9574	90.1709257101348		2		1	2	3	1	3
1365	1	2	78	3		73.7	26.08	152	60	144	60	134	62			2				2	104.3	53	10.377358490566	4	12	106	4.2	0	1	.7548	76.0026347953695		1	1.16		2	3	4	3		2.6	.09	.20715	.32	5	49.4	.9	.03	.13
1366	1	1	35	4		61	20.81	118	62	118	66	116	66			2				2	95.3	74	4.32432432432432	4.8	10	89	5.9	0	0	1.4639	61.2376770740215		3	.71		3	3	4	3
1367	1	2	2	5		16.6	17.829													2								0	0					4.69		6	5	4
1368	1	2	81	3		58.9	24.45									2				2	96.4	45	8.66666666666667					0	0				3	1.81		3	3	4	3		1.1	.09	.492	.13	2	35.2	.3	.03	.05
1369	1	1	15	4		53	19.26			102	50	96	40	94	38					2		257	6.38132295719844	4.9	11	93	4.4	0	0	.8561	129.534049650263			2.13		6	5	4
1370	1	2	1	4		10.1														2								0	0					5		6	5	4
1371	1	2	10	3		39.9	17.88	92	66	94	64	92	64							2		126	23.5714285714286					0	0					5		6	5	4
1372	1	2	27	5		76.099	25.93									2				2								0	0				3	.6		3	3	4	1
1373	1	1	18	1		91.9	30.96							142	64	2				2		329	5.01519756838906	5.3	13	97	6.5	0	0	.8561	126.832831682727				1	6	5	1
1374	1	1	75	4		82.4	28.28	138	84	136	80	136	84			2				1		121	68.6776859504132	4.3	23	97	8.19	1	0	1.3626	50.4243799705547		1	.94		2	3	4	3
1375	1	1	18	4		64.3	19.739	116	80	106	80	110	84			2				2		182	4.28571428571429	4.7	10	96	5.5	0	0	.8561	126.832831682727				1	6	5	1			1.4	.09	.322625	.55	7	97.7	.9	.03	.52
1376	1	1	6	4		21.8	15.66													2		127	2.36220472440945					0	0					.79		6	5	4
1377	1	2	14	1		81.2	29.79	106	70	104	70	104	68							2		320	8.625	4.2	11	85	4.5	0	0	.7548	119.145253214139			.17		6	5	4				.09	.5605	.48	9.9	93.2	2.2	.03	.28
1378	1	1	28	1		70.099	22.6	114	66	118	62	116	66			2				2		72	3.47222222222222	5	15	91	3.6	0	0	.7548	124.509599023529		2	1.14	1	2	3	1	3			.09	0	.4	4.3	254.7	1	.03
1379	1	1	79	3		73.7	25.03	186	20					174	10	1	1	1	1	2		19	10.5263157894737	4.9	13	98	3.5	0	1	.8561	82.6296373842103		3	1.94		3	3	4	3
1380	1	2	12	4		48.8	19.67	84	52			84	54	86	60					2	81.59999	97	6.39175257731959	4.8	10	82	4	0	0	.5522	143.100454409777					6	5	4
1381	1	2	17	1		50.6	21.93			114	70	118	70	114	74	2				2	91.1	123	13.9837398373984	4.9	16	87	5.2	0	0	.7548	116.660676382043			1.44		6	5	4		.33	1.5	.09	.21765	1.04	3	43.4	.3	.03	.05
1382	1	1	84	3		80	25.42	142	66	142	64	138	64			2				1	290.2	168	99.7023809523809	4.2	24	286	4.8	1	1	1.2613	51.9691650916768	26	2	2.89		2	3	4	1			.09	.686225	.93	7.4	118.5	2	.03
1383	1	1	36	3		126.1	35.53	124	78	122	76	122	82			2				2		309	52.3948220064725	4.9	16	79	8.8	0	0	1.0587	89.9747814643156		5	5	5	5	4	3	3
1384	1	1	71	1		51.6	19.829	170	80	174	70	160	80			1	1	1	1	2	100	52	5.19230769230769	4.5	9	97	3.2	0	1	.7548	92.0493062728241		1			2	3	4	1
1385	1	2	24	3		59.1	24.57	104	64	106	66	106	66			2				2		189	4.44444444444444	4.4	8	86	5.4	0	0	.7548	111.0629563264		2			2	3	4	1	1.05	1.9	.09	.7006	.42	4.5	36	1	.03	.46
1386	1	1	57	5		62.8	25.32	114	66			114	62	110	54					2		105	6.09523809523809	4.4	24	91	7.1	0	0	1.0587	77.6345462250467		1	2.1	5	2	3	3	3
1387	1	2	25	4		73.8	28.65	110	70	104	64			102	70	2				2	89.6	121	7.02479338842975	4.5	8	88	4.8	0	0	.6535	123.57060127911		3	.4		3	3	4	2	.25		.09	.57245	1.18	3	57.8	.7	.03	.28
1388	1	1	45	3		84.5	25.54	110	58	112	52	110	52			2				2		23	3.47826086956522	4.5	12	84	4.9	0	0	1.0587	84.4625204232225		5	3.97	5	5	4	3	3
1389	1	1	10	4		39.9	20.16													2		266	6.31578947368421					0	0					1.77		6	5	4
1390	1	2	13	1		53.14	20.78	112	56	112	50	116	54							2		199	9.79899497487437	4.7	15	89	2.7	0	0	.6535	134.438660902219			.7		6	5	4
1391	1	2	35	4		72.8	25.98	94	40	94	46	94	42			2				2	87.8	193	5.59585492227979	4.3	13	87	3.4	0	0	.8561	88.2851385432073		5	3.94	1	5	4	1	3	1.66
1392	1	2	84	3												2				2								0	0				1			2	3	4	3
1393	1	1	60	3		66.2	21.64	124	84	112	78	114	82			1	1	2		2	96.3	19	5.26315789473684	4.5	10	89	7.6	0	1	1.0587	76.0156064039664		2	1.96		2	3	4	2		.2	.09	.196425	.05	.4	4.1	.8	.03	.05
1394	1	1	85	3		84.1	33.43	142	74	140	72	130	72			1	1	1	1	2		81	7.40740740740741	4	17	92	5.5	0	1	1.2613	51.605380936035		3	1.48		3	3	4	2
1395	1	2	13	1		73.4	29.74	106	60	104	60	102	58							2		135	12.0740740740741	4.9	11	78	3.9	0	0	.6535	134.438660902219			5		6	5	4
1396	1	2	9	1		35.2	23.23	100	46	98	50	100	54							2		110	16					0	0					1.01		6	5	4
1397	1	2	65	4		98.3	42.83	124	68	120	66	116	68			1	1	1	1	2		152	18.8157894736842					0	1				1	1.07		2	3	4	2
1398	1	2	80	3		89.1	37.28	156	52	140	0	144	54			1	1	1	1	2		170	18.3529411764706	4	12	104	8.4	0	1	.8561	64.3581846062389		4	4.37		4	4	4	3
1399	1	1	1	3		11.4														2								0	0					.18		6	5	4
1400	1	2	85	3		57.04	24.62	126	70	132	68	118				2				2		99	7.77777777777778	4.4	28	98	7.4	0	0	1.0587	48.0641971813534		4	1.86		4	4	4	2		.7	.09	.2836	.31	3.2	40	.6	.03	.15
1401	1	1	14	4																2								0	0							6	5	4
1402	1	1	0	3		9.3																						0	0					3.88		6	5	4
1403	1	2	2	4		14	15.45													2								0	0					.36		6	5	4
1404	1	2	14	1		60.4	22.68	112	62	112	62	112	64							2		168	114.285714285714	4.5	11	77	4.4	0	0	.5522	141.104059970306			.57		6	5	4
1405	1	2	38	1		69.34	29.43	100	68	100	68	100	64			2				2	107.7	92	10.8695652173913	3.6	5	104	3.3	0	0	.4509	127.432086093445		3	.74		3	3	4	2	2.11
1406	1	2	16	5		55.8	20.25	102	74	100	76	98	68			2				2								0	0					5		6	5	4
1407	1	1	79	3												2				2								0	0				1	1.07		2	3	4	2
1408	1	2	1	1		13.2														2								0	0					.05		6	5	4
1409	1	2	37	1		71.2	30.18	114	68	108	66	110	66			2				2		428	8.22429906542056	4.3	10	95	3.8	0	0	.5522	120.052781102846		2			2	3	4	3	8.39		.09	1.064075	1.61	12.5	228.3	3.2	.03	.77
1410	1	1	49	3		81.9	27.75	134	100	128	92	126	102			1	1	1	1	2		114	2.71929824561404	4.5	20	98	6.5	0	1	1.0587	82.1222861525932		3	5	1	3	3	1	3
1411	1	2	77	3		87.9	32.44	168	40	152	58	156	58			1	1	1	1	2		187	15.2406417112299	3.9	19	115	6.7	0	1	.9574	57.4164329485147		3			3	3	4	3		2.1	.09	.5326	.28	6.3	52	.6	.03	.13
1412	1	1	43	5		84.1	30.08	128	90	130	90	132	90			2				2	93.6	69	5.79710144927536	4.5	16	90	5.6	0	1	.8561	106.405211929363		2	1.15		2	3	4	3		2.4	.09	.45015	.5	4.1	13.4	1	.03	.09
1413	1	2	7	3		24	16.829													2								0	0							6	5	4
1414	1	2	11	1																2								0	0					3.46		6	5	4
1415	1	1	7	4		27.7	17.48													2		108	4.62962962962963					0	0					2.69		6	5	4
1416	1	1	32	3		109.9	34.22	126	62	126	64			126	62	2				2		215	35.5813953488372	4.5	15	80	6.9	0	0	.9574	104.503854658803		3	2.51	1	3	3	1	3
1417	1	1	38	3		86.6	28.28	120	70	114	74	110	76			2				2	101.1	79	4.55696202531646	4.5	14	98	4.7	0	0	.9574	100.190789953045		3	4.98	1	3	3	1	3
1418	1	2	16	4		90.8	32.479			116	44					2				2		87	4.59770114942529	4.5	10	83	4.8	0	0	.7548	117.483057786548			.86		6	5	4		.24	1.2	.09	.13075	.58	1.9	30.2	1	.03	.12
1419	1	1	32	3		110.2	34.82	102	58	106	56	106	66			2				2		327	8.86850152905199					0	0				4		1	4	4	1	3		1.2	.09	.379925	.36	13	82.1	3.2	.03	.27
1420	1	1	7	1		32.6	18.85													2		101	11.0891089108911					0	0					1.59		6	5	4			2	.09		.59	6.9		1.4	.03
1421	1	2	3	4		16.3	15.33													2								0	0							6	5	4
1422	1	2	0	4		7.6																						0	0					.35		6	5	4
1423	1	2	57	1		74.599	28.08							140	92	2				2	96.9	48	18.75	4.5	10	93	4.09	0	0	.6535	98.6940819853453		4	1.91		4	4	4	3		2.5	.09	.515625	.16	3.6	21.7	.6	.03	.03
1424	1	2	85	3		65.4	25.01	166	60	152	72			146	82	2				2	107.2	102	89.9019607843137	4	21	103	6.3	0	1	1.16	43.0370441431656		4	4.19		4	4	4	3		.8	.09	.5636	.26	3.3	40	.7	.03	.12
1425	1	2	0	2		9.1999																						0	0							6	5	4
1426	1	1	9	3		30.1	16.489	88	54	92	46	100	50							2		133	194.360902255639					0	0							6	5	4			2.6	.09	.05795	.58	8.9	111.8	1.3	.03	.2
1427	1	2	4	3		18.1	17.989													2								0	0							6	5	4
1428	1	1	40	3		86.3	27.8	112	86	122	90	118	90			1	2	2		2		140	4.35714285714286	4.5	19	82	6.6	0	1	1.0587	87.4818169396946		5	5	1	5	4	1	2
1429	1	2	44	1				142	66	132	64	134	64			2				2								0	0				2	3.26		2	3	4	3
1430	1	1	54	1		82.8	27.51	158	108	158	110			160	100	2				2		134	10.0746268656716	4.7	19	93	6.4	0	1	.8561	98.4928341415601		1	1.2	1	2	3	1	2
1431	1	2	59	4		59.1	23.14	126	78	124	78	128	78			1	1	1	1	2		161	7.95031055900621	4.5	16	85	5.5	0	1	.8561	74.58810383976		5			5	4	4	3
1432	1	2	15	1		75.14	31	120	72	122	74	124	76							2		34	15	4.5	8	83	3.7	0	0	.7548	118.31123644164			1		6	5	4
1433	1	1	26	1		108.84	31.03	136	90	134	74					2				2		342	4.3859649122807	4.7	14	84	7	0	0	1.16	86.4269244115607		4	1.92	1	4	4	1	3		2.9	.09	.8015	.66	7.2	41.2	2.2	.03	.7
1434	1	1	0	4		5.2																						0	0							6	5	4
1435	1	1	7	4		31.1	18.52													2		59	5.59322033898305					0	0							6	5	4			.08	.09	.048525	.14	.07	2.9	1.4	.03	.13
1436	1	2	73	1		81.5	36.61	164	32	164	30	156	30			1	1	2		2	91.1	70	76.4285714285714	4	16	88	5.8	0	1	.7548	78.7195142980237		1	.8		2	3	4	3			.09	.12915	.38	5.5	25.4	1	.03	.03
1437	1	1	0	4		5.7																						0	0					.65		6	5	4
1438	1	1	43	3		81.5	27.55	122	76	118	86	116	84			2				2	97.3	79	2.53164556962025	4.5	13	95	5.7	0	0	1.16	76.6983962272212		3	4.5	1	3	3	1	2
1439	1	2	73	3												1	1	1	1	2								0	1				3	1.45		3	3	4	3
1440	1	1	19	1		69.8	25.3	102	36	100	38	104	44			2				2	109.7	130	4.07692307692308	4.5	8	110	6.4	0	0	.8561	125.945001860948				1	6	5	1
1441	1	1	40	3		82.7	24.19			122	54	118	58	120	54	2				2		92	2.17391304347826	4.7	16	93	5.6	0	0	1.0587	87.4818169396946		5	5	1	5	4	1	3		1.4	.09	.098725	.35	4.2	48.5	.3	.03	.1
1442	1	2	68	1				162	0							2				1				3.1	12	91	4.3	1	0	3.9964	10.8696900230255	53	1	5		2	3	4	3
1443	1	2	44	3		58.9	19.89	104	60	106	66			104	60	2				2		18	3.33333333333333	4.2	8	77	3	0	0	.5522	114.292297953286		5	4.55	1	5	4	1	3	.17
1444	1	1	15	4		56.9	19.85	114	62	108	50	108	58							2		151	5.76158940397351	4.3	9	81	3.3	0	0	.5522	155.113604537767					6	5	4
1445	1	2	56	3		49	18.62	128	78	126	78			126	84	2				2		23	11.7391304347826	4.8	8	90	4.4	0	0	.6535	99.3898106599651		3			3	3	4	1
1446	1	2	13	1		78.2	29.15	114	68	112	64	114	64							2	95.8	158	5.94936708860759	4.5	14	94	7.2	0	0	.4509	151.896434708463			.64		6	5	4
1447	1	2	39	3		52.2	20.96	88	50	90	54	92	48			2				2		14	11.4285714285714	4.3	14	78	2.5	0	0	.7548	99.9557902353023		3	1.49	1	3	3	1	3	.15	.3	.09	.05115	.05	.7	1.4	.07	.03	.03
1448	1	2	21	4		54.6	23.51	122	68			116	76	118	72	1	1	1	2	2		196	5.45918367346939					0	1				3	.68	2	3	3	2	3	1.66
1449	1	2	55	3		107.7	39.56	132	80	126	80			128	74	2				2	91.6	82	7.19512195121951	4.3	16	90	5.09	0	0	.7548	89.3297118113402		5	3.29	4	5	4	2	3
1450	1	2	2	3		15	17.01													2								0	0							6	5	4
1451	1	2	3	3		14.3	15.68													2								0	0					3.23		6	5	4
1452	1	1	0	2		9.4																						0	0					5		6	5	4
1453	1	1	50	3		84.7	25.91	130	90	134	90	134	90			2				2		174	3.33333333333333	4.5	22	94	7.3	0	1	1.2613	65.9889610718528		4	4.18	1	4	4	1	2		5.1	.09	.235825	.82	7.5	27.3	2	.03	.17
1454	1	1	9	4		60	28.11	106	64	112	72	110	68							2		246	7.27642276422764					0	0					4.69		6	5	4
1455	1	1	33	4		73.5	26.93	122	88	118	86	118	86			2				2	91.6	266	3.00751879699248	4.5	16	88	6.4	0	0	1.0587	91.8910163468144		2	.92	1	2	3	1	3
1456	1	2	7	1		23.24	15.49													2		56	8.21428571428571					0	0					.93		6	5	4
1457	1	2	0	4		8																						0	0					.67		6	5	4
1458	1	2	24	3		116.14	40.86	124	68	120	62	114	64			2				2	97.9	168	5.53571428571429	4	8	92	5.6	0	0	.6535	124.441693131027		4	.15	1	4	4	1	3	6.58
1459	1	1	4	1		19.1	16.649													2								0	0					.05		6	5	4
1460	1	1	9	1		31.8	16.67	94	56					92	56					2		81	12.5925925925926					0	0					1.98		6	5	4			3.2	.09	.04265	.91	6	63.4	1.1	.03	.12
1461	1	1	33	4		146.3	42.15	124	84	124	82	126	84			2				2	95.3	365	33.8356164383562	4.2	14	102	8.5	0	0	.9574	103.772327676192		2	5	1	2	3	1	3
1462	1	1	27	1		83.8	28.36	124	72	120	74	118	62			2				2	89.5	287	9.37282229965157	4.7	9	85	6.9	0	0	1.0587	95.8467881255122		2	4.97	1	2	3	1	2
1463	1	1	71	3		105.7	34.67	154	92	160	92	162	90			1	1	1	1	2		12	119.166666666667					0	1				3	3.24	1	3	3	1	3		1	.09	.045725	.1	1.3	4.5	.2	.03	.05
1464	1	1	61	1		58.2	22.99	180	120	168	94	160	94			2				2	98.2	67	140	4.5	8	96	4.4	0	1	.6535	104.773391930782		1			2	3	4	1
1465	1	2	64	1		56.9	23.81	100	40	94	40	96	44			2				2	98.9	74	2.83783783783784	4.5	13	89	5.09	0	0	.7548	83.8569706474729		1	1.8		2	3	4	2		.5	.09	.930175	.19	4.5	59.1	1.3	.03	.13
1466	1	1	8	4		31.9	16.579	96	56			102	62							2		73	5.20547945205479					0	0					.71		6	5	4
1467	1	1	29	1		80.7	28.29	120	66	124	66	122	72			2				2		150	3.26666666666667	4.8	11	85	8.6	0	0	.9574	106.729521989067		4	.36		4	4	4	1
1468	1	2	2	3		13.1	17.55													2								0	0					1.68		6	5	4
1469	1	2	65	1		68.2	30.47	144	74	150	70	144	68			2				2		28	4.28571428571429	4.5	7	94	5.3	0	1	.5522	98.6168629055272		1	1.26		2	3	4	1
1470	1	2	45	4		60.4	23.89	112	76	106	74	108	78			2				2		267	5.0561797752809	4	7	69	3.8	0	0	.8561	82.2962579018706		5		1	5	4	1	2	7.36	.7	.09	.491125	.37	10.8	35.7	1.5	.03	.18
1471	1	2	19	3		82.6	31.47									2				2		269	6.95167286245353	4.2	16	88	8.9	0	0	.7548	115.033143285837				1	6	5	1		.45
1472	1	1	47	4		79.599	23.72			118	68	120	66	122	74	2				2	104.7	108	7.22222222222222	4	16	94	6.3	0	0	.9574	94.052650141574		4	.36	1	4	4	1	1		1.2	.09	.648025	.52	2.9	8.9	3.6	.03	.16
1473	1	1	62	1				152	76	152	76	154	70			1	1	1	1	2		365	143.013698630137	4	21	92	4.7	0	1	1.2613	60.6543946712134		1			2	3	4	1
1474	1	1	0	1		8.5																						0	0					.16		6	5	4
1475	1	1	66	2		90.5	32.84	150	64	146	60	146	62			1	1	1	1	1		190	1100					1	1			13	3			3	3	4	2		.08	.09	.6814	.43	6.5	58.4	.9	.03	.07
1476	1	2	14	3		59.9	22.22	104	66	98	62	102	70							2	83.1			4.3	7	83	5	0	0	.6535	133.497590275904			2.3		6	5	4
1477	1	1	84	5		72.7	25.51	132	74	132	76	134	76			2				2		118	16.3559322033898					0	0				5	4.67	5	5	4	3	3
1478	1	2	85	3												1	1	1	1	2								0	1				1			2	3	4	3
1479	1	1	19	1		88.9	30.16	108	68	114	60	108	64			2				2		226	19.3805309734513	4.8	16	83	6.9	0	0	.8561	125.945001860948			.23		6	5	4
1480	1	2	33	3		48.9	18.399	86	62	82	64	84	64			2				2		329	28.145896656535	4.5	17	76	4.9	0	0	.8561	89.5342305942274		2	2.12	1	2	3	1	1	.63
1481	1	1	30	3		57.7	20.149	112	64	110	70	110	60			2				2	80.59999	319	2.88401253918495	4.5	11	80	6.4	0	0	.9574	105.982415335144		2	3.24	1	2	3	1	1		1.8	.09	.797125	.38	5.8	83.7	1.9	.03	.53
1482	1	1	37	3		80.599	26.08	122	68	124	72	118	72			2				2		39	3.33333333333333	4.5	12	85	4.2	0	0	1.0587	89.3449579940654		5	5	1	5	4	1	2
1483	1	2	7	3																2								0	0							6	5	4
1484	1	1	4	3		23.6	17.94													2								0	0					1.46		6	5	4
1485	1	1	9	1		52.1	25.59	108	30	108	42									2		120	3.66666666666667					0	0					.72		6	5	4			.8	.09	.1188	.48	4.7	65.6	1.7	.03	.17
1486	1	2	32	3		41.5	14.83	94	60	88	56	98	66			2				2		113	8.23008849557522					0	0				3			3	3	4	3	.21	1.8	.09	.12555	1.85	8.1	124.6	.5	.03	.14
1487	1	2	37	1		82.2	33.09	114	62	110	62	114	60			1	2	1	2	1		30	1	3.8	13	79	3.2	1	1	.6535	113.581118690157	4	4	2.61	3	4	4	2	2	.1
1488	1	2	83	3		49.5	21.15	196	100	194	102	180	98			1	1	1	1	2		58	375	4	45	103	8.8	0	1	2.8821	14.5239722905004		4	1.78		4	4	4	3
1489	1	2	83	4		59.1	25.12	164	60	150	70	160	70			1	1	1	1	2	90	47	39.1489361702128	4.4	32	90	6.7	0	1	1.2613	39.4442958140192		3			3	3	4	3
1490	1	2	13	1		48.8	21.04	100	66	98	62	98	66							2	92.9			4.7	8	85	4.09	0	0	.5522	142.098751228909			.94		6	5	4
1491	1	2	17	2		45.8	18.63	100	66	96	64	92	58			2				2		34	14.4117647058824					0	0					3.88		6	5	4		.1	1	.09	.02805	.08	1.1	14.6	.1	.03	.09
1492	1	2	6	4																2		154	8.83116883116883					0	0					.56		6	5	4
1493	1	2	28	2		128.69	39.94	108	68			106	72	108	74	2				2	80.5	237	2.61603375527426	4	7	84	3.9	0	0	.8561	92.7348264228102		5	3.33	3	5	4	2	3	2.91
1494	1	1	2	1		14.9	16.86													2								0	0					1.25		6	5	4
1495	1	1	41	3		87.5	28.12	126	90	124	86	128	86			2				2		112	4.73214285714286	4.5	18	83	4.4	0	0	.9574	98.1014770447131		2	2.72	1	2	3	1	2		2.3	.09	.222175	.4	7	35.1	2	.03	.14
1496	1	2	12	4		43.7	19.63	98	64	94	56	96	60							2		136	5.73529411764706	4.4	14	80	4	0	0	.5522	143.100454409777			.72		6	5	4			3.3	.09	.318725	.54	5.2	48.5	1.1	.03	.22
1497	1	1	3	4		14.1	13.5													2								0	0					5		6	5	4
1498	1	1	59	3		78.599	24.7	118	78	120	72	120	80			2				2	95.8	61	5.08196721311475	4.5	14	93	5.6	0	0	.9574	86.4494071265791		4	3.29		4	4	4	2		2.4	.09	.156825	.17	1.9	15.3	.5	.03	.04
1499	1	1	8	1		23.7	14.67													2		129	4.96124031007752					0	0							6	5	4			4.4	.09	.1018	.54	7.5	29.6	2.9	.03	.12
1500	1	2	29	4		69.4	25.46	114	50	116	58	116	62			2				2	87.8	508	5.17716535433071	4.2	10	86	3.9	0	0	.9574	80.440040439156		4	.31		4	4	4	3
1501	1	1	50	3												1	1	1	1	2								0	1				4	3.75	1	4	4	1	1
1502	1	2	41	1		62.7	25.31	98	68	98	64			94	66	2				2	88.8	58	12.0689655172414	4.5	10	87	4.3	0	0	.5522	116.726434325441		4	4.34	3	4	4	2	2	1.05
1503	1	1	38	2		82.4	28.75	148	66	140	60			134	64	2				2		366	2.75956284153005	4.5	14	83	5.8	0	1	1.0587	88.7195432881069		5	1.27	1	5	4	1	3
1504	1	2	8	4		25.1	15.34	74	50			86	56	84	64					2		46	4.78260869565217					0	0					.55		6	5	4			1.4	.09	.153875	.29	3.5	22.7	.7	.03	.14
1505	1	1	80	3		74.4	27.56	186	56	178	82	166	64			1	1	1	1	2	115	94	16.7021276595745	4.7	20	112	7.5	0	1	1.0587	66.0522679923995		3	1.24		3	3	4	2
1506	1	1	85	4		68.4	22.44			134	58			134	48	2				2		246	5.69105691056911	3.9	9	110	7.3	0	0	.9574	72.0182360740442		1			2	3	4	2		6.7	.09	1.718475	1.21	7.4	71.5	6.7	.03	.41
1507	1	2	77	3												2				2								0	0				4	2.87		4	4	4	3
1508	1	2	65	1												1	1	1	1	2								0	1				1	.73		2	3	4	3
1509	1	1	36	1		65.599	23.38	118	70	118	66	116	74			2				2	92.6	118	3.13559322033898	4.7	16	86	4.7	0	0	.8561	111.768175500145		4	5	1	4	4	1	2
1510	1	2	0	1		5.5																						0	0					1.19		6	5	4
1511	1	1	66	4		74.7	26.37					102	68	104	72	1	1	1	1	2		288	25.1388888888889	4.5	28	109	9.1	0	1	1.5652	45.4269701567178		1	.75		2	3	4	1
1512	1	2	2	4		12.1	14.77													2								0	0							6	5	4
1513	1	1	17	4		56.5	19.989	112	60	114	58	110	64			2				2	89.9	152	4.40789473684211	4.5	8	89	5.9	0	0	.7548	134.51202198423					6	5	4			1.2	.09	.143175	.37	3.1	23.1	1	.03	.14
1514	1	1	64	3												2				2								0	0				5		5	5	4	3	3
1515	1	1	0	5		10.8																						0	0					2.52		6	5	4
1516	1	1	0	1		4.4																						0	0							6	5	4
1517	1	2	85	1		63.1	27.9	132	62	126	58	126	56			1	1	1	1	2		297	29.2592592592593	4.3	26	105	6.1	0	1	.9574	54.2787947906879		1	1.79		2	3	4	3
1518	1	2	2	2		12.1	17.07													2								0	0					2.16		6	5	4
1519	1	1	11	1		32.04	17.399	106	70	98	64	98	74							2		133	6.61654135338346					0	0							6	5	4			3.7	.09	.12425	.68	3.5	108.2	1.1	.03	.31
1520	1	2	46	3		75.8	26.86	140	74	140	78	140	66			2				2		37	5.40540540540541	4.2	10	88	3.7	0	1	.9574	71.3854176362524		4	5	1	4	4	1	3	.1
1521	1	1	7	2		20.399	14.85													2		44	7.72727272727273					0	0					1.17		6	5	4			.1	.09	.079975	.16	2.9	53.5	.5	.03	.1
1522	1	1	7	3		35.4	19.51													2		18	36.1111111111111					0	0					3.81		6	5	4
1523	1	1	13	1		61.2	25.21	116	48	116	50			116	48					2		101	8.21782178217822	4.8	13	90	4.5	0	0	.6535	146.786824800088			.65		6	5	4			4.4	.09	.098775	.75	2.7	59.9	.7	.03
1524	1	2	26	3												2				2								0	0				5	.61		5	4	4	2
1525	1	2	72	3		66	28.05	132	46	124	30	126	50			1	1	1	1	2		169	3.66863905325444	3.9	20	79	6.2	0	1	.8561	68.0784716274909		4	3.59		4	4	4	3		.4	.09	.848325	.48	10.3	77.3	.7	.03	.21
1526	1	2	23	3		73.8	30.17	108	66	104	58	106	64			2				2	80.4	161	3.85093167701863	3.5	7	79	4.9	0	0	.5522	132.459388654012		4	1.04		4	4	4	3	2.02
1527	1	2	17	4		60.6	23.38					106	56	108	80	1	2	2		2	90.2	300	12.0333333333333	4.3	13	82	3.4	0	1	.7548	116.660676382043			5	1	6	5	1		22.78
1528	1	1	67	1		76.9	25.78	116	68	122	64	116	62			2				1		153	524.183006535948					1	0			22	2			2	3	4	2		.3	.09		6.25	7.2		2.2	.03	.26
1529	1	1	46	3		82.1	29.02	106	62	104	72	112	74			2				1		239	9.12133891213389	4.5	19	105	4.8	1	0	.7548	109.72088638631	5	3	3.11	1	3	3	1	1
1530	1	2	13	1		72.9	24.41	92	56	96	60	98	56							2		282	12.5886524822695	4.5	9	94	4.7	0	0	.6535	134.438660902219			2.12		6	5	4			1.3	.09	.209375	.69	8	116.7	.7	.03	.21
1531	1	1	71	3												2				2								0	0				3			3	3	4	3
1532	1	1	85	3		74.8	23.63	160	60	164	70	166	52			2				1		124	10	4.5	18	78	4.9	1	1	.7548	83.4276477411887	10	1	.9		2	3	4	2
1533	1	1	51	2																2								0	0				2	2.28	1	2	3	1	1
1534	1	1	60	3		96.5	31.01	158	74	160	72	158	76			1	1	1	1	2		41	3.90243902439024	4	12	88	5.2	0	1	1.0587	76.0156064039664		5	5		5	4	4	2		.2	.09	.0467	.11	1.6	26.8	.3	.03	.03
1535	1	2	16	3		80.5	28.56	116	64	116	66			120	70	2				2	76.59999	150	46.6	4.5	9	75	4	0	0	.8561	100.890873348772			5		6	5	4		.2	3.4	.09		.61	4.1		.4	.03
1536	1	1	33	3		93.7	30.88	116	80	116	80	120	78			2				2		270	3.03703703703704	4.7	15	88	5.7	0	0	.9574	103.772327676192		4	5	1	4	4	1	3
1537	1	2	16	1		57.9	23.7	106	40	110	50	110	50			2				2	85.5	129	4.65116279069767	4.5	10	76	3.7	0	0	.5522	139.135517229661			.63		6	5	4		.17
1538	1	2	31	2		67.7	26.41	112	70			108	70			2				3		16	6.875	4.5	10	77	3.8	0	0	.5522	125.220875028899		5	1.27		5	4	4	3	.28
1539	1	2	2	3		12	13.47													2								0	0					3.81		6	5	4
1540	1	2	2	3		11.7	15.07													2								0	0					3.89		6	5	4
1541	1	2	61	3		65	24.05	106	68	102	72	104	62			2				2	95.7	38	5.52631578947368	4.2	8	92	4.59	0	0	.7548	85.6429116598341		3	1.7	2	3	3	2	2		3.8	.09	.551925	.16	1.2	18.1	.7	.03	.03
1542	1	1	15	3		77.4	23.76	112	42	104	60	104	56							2		345	227.536231884058	4.9	15	89	11.4	0	0	1.0587	104.276532718878			3		6	5	4
1543	1	1	39	4		63.8	22.96	114	64	124	70	124	70			2				2		159	3.71069182389937					0	0				5		1	5	4	1	1
1544	1	2	30	1		57.2	22.46	120	68	116	64					2				2		156	18.8461538461538	4.5	9	81	5	0	0	.6535	119.305757463194		3	1.45	1	3	3	1	3	3.03
1545	1	2	23	3		40.299	14.42	94	60	96	60	98	68			2				2	89	231	11.8181818181818	4.9	10	84	3.6	0	0	.6535	125.318925610299		3	1.66	1	3	3	1	1	.85
1546	1	2	57	1		52	24.9	142	68	140	80	150	60			2				2	101.7	34	15	4.4	16	101	2.5	0	1	.5522	104.317505914473		2	3.16	1	2	3	1	3		1.6	.09	.1695	.16	2.2	25.2	.3	.03	.06
1547	1	1	57	3		73.7	26.71	108	60	110	76	118	78			2				2	103.3	76	3.68421052631579	4.4	11	99	4.5	0	0	1.16	69.5145573807311		3	1.08		3	3	4	2		3.5	.09	.77365	.11	3.4	11.4	1	.03	.06
1548	1	2	85	3				120	56	118	56					2				2								0	0				4	2.62		4	4	4	2
1549	1	2	0	1		7.9																						0	0					.88		6	5	4
1550	1	2	24	3		47.5	17.43	106	68	106	60	108	68			2				2	88.6	165	5.39393939393939	4.5	10	86	4.4	0	0	.8561	95.3774856696834		5	4.37	1	5	4	1	3	.34	.4	.09	.500725	.23	5.3	64.5	.6	.03	.08
1551	1	1	38	3		79.4	23.71	114	80	110	84	116	88			2				2		226	5.75221238938053	4.9	14	78	4.4	0	0	.9574	100.190789953045		4		1	4	4	1	1
1552	1	2	60	3		91.1	36.26	134	80	120	78	116	72			1	1	1	1	2	165.8	168	6.48809523809524	4.5	14	158	6.5	1	1	.7548	86.2466381267212		2	4.52	6	2	3	3	3
1553	1	1	18	1		54.4	22.64	108	62	112	62	114	68			2				2	105	149	4.63087248322148	4.9	12	96	7.5	0	0	.8561	126.832831682727			1.85	1	6	5	1
1554	1	2	48	1		56.7	23.82	114	68	114	72	110	62			2				2		60	14.6666666666667	4.4	10	86	4.09	0	0	.6535	105.135134660405		1		1	2	3	1	3	1.77
1555	1	2	50	1		80.3	36.56	130	68	124	70	124	74			2				2	97.5	14	24.2857142857143	4.4	17	93	4.09	0	0	.7548	92.5229966711569		1		1	2	3	1	3		.1	.09	.145725	.05	.6	4.5	.2	.03	.05
1556	1	1	8	1		23.2	13.75			104	62	106	56							2		68	713.235294117647					0	0					1.5		6	5	4
1557	1	2	16	1		79.4	27.54	130	60	122	58			122	54	2				2	93.1	261	7.62452107279693	4.8	10	90	2.7	0	0	.6535	131.635165393964			2.69	1	6	5	1		1.51
1558	1	1	68	4		70.3	24.91	142	66	132	68	132	70			1	1	1	1	2		187	339.03743315508	4.2	21	99	7.3	0	1	1.4639	48.5672942055839		3			3	3	4	2
1559	1	1	6	1		19.04	15.65													2		80	16					0	0					.61		6	5	4
1560	1	1	12	1		34.9	16.44	84	58	92	58	92	62							2		99	10.8080808080808	4.8	8	85	4.3	0	0	.4509	172.177655272266			.54		6	5	4
1561	1	2	80	3		53.4	22.34	142	68	142	68	136	64			1	1	1	1	2	91.7	137	5.25547445255474	4.2	21	89	4.3	0	1	1.16	44.5754969007865		3	1.44		3	3	4	3		2.3	.09	.5836	.42	5.9	40	.9	.03	.11
1562	1	1	12	4		45.2	20.36	110	56			112	50	114	56					2	87.6	126	3.41269841269841	4.5	11	89	3.3	0	0	.6535	147.821575830905			.28		6	5	4
1563	1	1	10	3		27.4	16.11													2								0	0							6	5	4
1564	1	1	0	3		9.5																						0	0					.95		6	5	4
1565	1	2	23	1		82.6	31.01	112	64	116	52	114	52			2				2	75	96	7.08333333333333	3.7	7	73	4.09	0	0	.6535	125.318925610299		1			2	3	4	3	10.58	1.6	.09	.10375	.59	2.5	34.2	.7	.03	.1
1566	1	2	71	3		70.4	25.39	186	106	192	98	186	94			2				2	97.9	43	23.4883720930233	4.3	12	94	3.4	0	1	.7548	79.8332682230028		4	.84		4	4	4	3
1567	1	2	16	1		69.3	30.8	100	60	98	70	100	70			2				2	85.5	145	3.03448275862069	4.3	8	83	3.3	0	0	.6535	131.635165393964			1.5		6	5	4		.32
1568	1	1	19	3		70.3	23.63	130	84	120	84	122	88			1	1	2		2		299	4.51505016722408	5.2	17	83	6.4	0	1	1.16	90.7829558384952			1.95	1	6	5	1
1569	1	1	13	1		56.3	22.64	116	60	118	64	114	62							2		186	6.45161290322581	4.9	8	99	5.4	0	0	.4509	170.97241168536					6	5	4			1.2	.09	.501525	1.35	8	126.9	2.4	.03	.29
1570	1	2	19	4		86	32.61	120	62	114	62	116	62			2				2		199	3.96984924623116	4.2	6	75	5.5	0	0	.8561	98.7869613612609					6	5	4		.1
1571	1	1	65	3		89	27.41	168	88	164	86	168	76			1	1	1	1	2	95.8	57	45.7894736842105	4.5	28	90	8.19	0	1	1.4639	49.601654520671		4	5		4	4	4	2
1572	1	1	8	3		41.5	19.79	100	46	102	50	106	40							2		137	5.4014598540146					0	0					2.87		6	5	4
1573	1	1	45	1												2				1								1	0				2	5	1	2	3	1	1
1574	1	2	80	3		51.4	24.21	184	80	180	82	182	78			1	1	1	1	2	86.4	94	22.5531914893617	4.3	17	81	3.3	0	1	.7548	74.9423220373393		4			4	4	4	2
1575	1	2	0	3		4.5																						0	0					1.84		6	5	4
1576	1	2	19	4		51.4	19.32			94	62	92	66	94	70	2				2	93.1	341	3.02052785923754	4.5	10	90	3.8	0	0	.8561	98.7869613612609				1	6	5	1		.84
1577	1	2	19	1												2				2								0	0					.39	1	6	5	1
1578	1	1	70	4		115.2		160	110	168	108	166	108			1	1	1	1	1		284	1542.25352112676	4	21	75	10	1	1	1.9704	33.4371638279085	15	1	0		2	3	4	3
1579	1	1	14	1		44.6	17.16	112	74	106	70	106	74							2	95.7	329	7.41641337386018	5	9	94	4.4	0	0	.6535	145.759317026488			.79		6	5	4
1580	1	1	26	1		75.5	26.37	124	78	120	76	122	78			2				2		172	2.67441860465116	5.3	15	81	6.3	0	0	.8561	119.901792746369		2	2.12	1	2	3	1	1
1581	1	2	34	1		81.599	36.03			116	76	112	78			2				2		141	4.39716312056738					0	0				1		1	2	3	1	3	.59		.09	.383275	.59	5	85.9	5.1	.03	.16
1582	1	2	19	1		82.24	31.65	124	64	124	70	124	74			2				2	90.5	191	5.91623036649215	4.5	12	83	3.9	0	0	.6535	128.890132139142			1.4	1	6	5	1		6.63
1583	1	2	54	1		60.1	25.34	140	66	138	64	136	64			1	1	1	1	1		18	2.77777777777778	4.5	15	133	3.2	1	1	.6535	100.796015877472	2	1	1		2	3	4	3
1584	1	1	19	1		65.099	21.33									2				2		204	6.32352941176471					0	0					.25	1	6	5	1
1585	1	2	24	1		77.44	31.3	108	60	102	66	98	66			1	1	2		2		134	39.1044776119403	4.3	10	92	6.5	0	1	.6535	124.441693131027		3	1.16		3	3	4	3	.45	1.2	.09	.3474	.79	3.4	66.4	.9	.03	.18
1586	1	2	45	1		65	29.08	96	64	102	66	104	58			2				2		13	27.6923076923077	4	9	88	3.3	0	0	.7548	95.8304324443614		2	1.13	1	2	3	1	3	3.54	.1	.09	.089425	.07	.7	8.1	.4	.03	.04
1587	1	2	19	3		74.8	25.52	82	50	80	40	84	44			2				2		56	3.92857142857143					0	0					1.81		6	5	4		.1	1.5	.09	.021225	.57	3	18.5	.2	.03	.03
1588	1	1	35	4		58.2	20.82	140	88	132	78	138	76			2				2	87.3	233	1.67381974248927	4.5	8	82	5.3	0	0	1.0587	90.6090447777599		4	4.52	5	4	4	3	3		9.4	.09		.53	7.6		.9	.03	.08
1589	1	2	52	1		54.7	24.8	112	66	112	60	110	66			1	1	1	2	2	109.1	106	5.18867924528302	4.3	13	103	2.1	0	1	.5522	108.046562076146		2	1.08		2	3	4	3
1590	1	1	54	4		113.9	35.31			140	78	140	80	140	72	1	1	1	1	1		158	9.43037974683544	4.7	9	112	7.8	1	1	.9574	89.5397292301638	3	5	5		5	4	4	3
1591	1	2	2	3		20.399	23.84													2								0	0					5		6	5	4
1592	1	2	63	3		70.8	25.69	112	60	114	66	116	66			2				2	95.9	146	2.67123287671233	3.6	10	92	5.4	0	0	.9574	63.3500160278593		5	5	1	5	4	1	3
1593	1	1	65	1		77.8	29.28	126	70	130	74	120	68			2				2		228	2.98245614035088	3.9	19	92	6.3	0	0	.8561	91.1688271780968		1			2	3	4	3		.4	.09	1.396325	.49	19.2	101.3	2.6	.03
1594	1	1	0	3		5.7																						0	0					2.88		6	5	4
1595	1	2	18	1		54.6	21.27	132	60			122	62	124	66	2				2		109	11.1926605504587	4.9	13	89	2.7	0	0	.5522	137.19443762879			1.02		6	5	4		2.9
1596	1	1	18	1		63.34	22.68	110	74	116	70	108	58			2				2	92.8	60	38	4.8	17	85	6.4	0	0	.9574	115.303590411907			.7		6	5	4			1	.09	.133175	.17	1.9	23.1	.5	.03	.1
1597	1	2	17	4		66	26.4	92	58	98	46	102	46			2				2	76	142	5.70422535211268	3.3	4	74	3	0	0	.5522	138.161568609053			1.2		6	5	4		.38
1598	1	2	85	3		54.5	21.08	168	18	170	50	174	46			2				2	99.9	115	16.8695652173913	4.5	22	96	4	0	1	.9574	54.2787947906879		3	.06		3	3	4	2
1599	1	2	18	1		55	20.8	100	70			100	76	98	78	2				2		142	9.29577464788732	4.5	15	78	4.7	0	0	.7548	115.844051647368				1	6	5	1		.15
1600	1	1	60	3		103.64	29.51	120	78	114	78	116	74			2				2		144	2.77777777777778	4.4	10	94	5.7	0	0	.9574	85.8442612766931		5	5	1	5	4	1	2		5.3	.09	.5097	1.96	10.3	30.8	.8	.03	.16
1601	1	1	4	4		16.7	15.59													2								0	0					2.83		6	5	4
1602	1	2	65	4		98.5	39.76	122	64	114	72	112	70			1	1	2		1		391	9.0537084398977					1	1			3	2	0		2	3	4	3		.4	.09	1.61385	.53	4.3	137	1.5	.03	.29
1603	1	2	20	1		65.34	26.44	92	60	88	58	92	66			2				2		67	5.97014925373134	4	8	78	4	0	0	.4509	144.608000033495		2	2.04		2	3	4	3	1.6
1604	1	1	15	3		100.3	32.64					136	52	126	58					2		247	8.05668016194332	4.9	12	82	6.9	0	0	.8561	129.534049650263			.53		6	5	4
1605	1	2	50	1		77	29.52	112	76	110	72	112	72			2				2		21	.952380952380952	4.7	17	91	5.09	0	0	.6535	103.668394396758		3	5	1	3	3	1	1
1606	1	2	48	1		74.2	29.61	160	94			154	94	146	96	2				2	94.3	55	7.27272727272727	4.7	10	86	4.5	0	1	.6535	105.135134660405		2	1.41	1	2	3	1	3	.45
1607	1	2	0	1		10.7																						0	0					1.86		6	5	4
1608	1	2	72	4				194	82	190	78	182	80			2				1								1	1			52	1	1.41		2	3	4	2
1609	1	2	60	1		75.8	32.47	130	62	130	64	120	62			2				2	79	317	62.3028391167192					0	0				1	.73		2	3	4	3		1.3	.09	4.9815	.43	10.8	81.2	2.4	.03	.32
1610	1	1	9	4		43	22.78	104	62	96	62	96	72							2		91	1.0989010989011					0	0					.7		6	5	4			1.1	.09	.222925	.31	4.2	46.1	1.9	.03	.15
1611	1	1	8	4		25	14.88	96	46			94	68	96	58					2		86	5.11627906976744					0	0					.02		6	5	4
1612	1	1	0	4		10																						0	0					.18		6	5	4
1613	1	2	0	4		7.3																						0	0					5		6	5	4
1614	1	2	62	3		84.5	35.17	120	70	142	70	140	72			1	1	1	1	2	100	95	15.0526315789474	4.2	17	99	4.8	0	1	.7548	85.0434112782153		3			3	3	4	2
1615	1	2	0	1		6.1																						0	0					.84		6	5	4
1616	1	2	62	3		60.9	23.94	184	114	174	114	164	106			2				2		14	9.28571428571429	4.3	13	85	4.7	0	1	.7548	85.0434112782153		4	5		4	4	4	3
1617	1	2	46	3		91.4	34.49	132	82	138	80	130	78			2				2	103.9	72	2.63888888888889	4.5	11	100	5.09	0	0	.8561	81.7201840965575		4	3.82		4	4	4	3	.65
1618	1	1	45	4		77.4	23.84	104	58	108	60	108	52			2				2	93.3	91	3.2967032967033	4	11	93	5.7	0	0	1.16	75.6283769014552		3	1.32	5	3	3	3	2
1619	1	1	40	3		154	45.24	128	82	122	88			124	86	1	1	1	1	2		21	6.66666666666667	4.3	12	101	6.1	0	1	.9574	98.79302824241		3	.72		3	3	4	3
1620	1	2	46	1		90	34.34	126	70	122	68	118	66			2				2	93.7	175	8.91428571428571	4.5	8	89	3.7	0	0	.7548	95.1596194172508		4	2.75		4	4	4	3	.85
1621	1	1	5	1																2								0	0					.74		6	5	4
1622	1	1	40	1		64	22.84			116	76	110	76	114	84					2		198	5.25252525252525	5	17	98	6.1	0	0	.8561	108.671373352157		1	.27	1	2	3	1	1			.09	1.0572	.67	8	180.8	2.9	.03	.25
1623	1	1	81	1		84.1	29.98	148	60	142	66	146	66			1	1	1	1	1		152	4.60526315789474	4.3	21	89	4.9	1	1	.8561	81.4768713130632	7	1			2	3	4	3		1	.09	.8004	.61	8.2	30.4	2.6	.03	.1
1624	1	2	47	4		71.099	25.71	134	90	140	90	142	90			1	1	1	1	2	95.9	171	.87719298245614	4.4	12	93	6.5	0	1	.6535	105.876268540186		2		4	2	3	2	1	.4	1.1	.09	.287925	.11	1.4	26.1	.2	.03	.03
1625	1	2	85	1		52.9	26.27	158	70	164	70	162	70			1	2	1	1	2	110.1	86	27.3255813953488	4.4	18	109	4	0	1	.6535	81.0718474268227		1			2	3	4	3		.3	.09	.8799	1.39	4.7	36.4	1.1	.03	.07
1626	1	2	14	4		73.599	25.32	116	68	112	66	114	66							2	88.9	211	13.696682464455	4.3	9	86	4.9	0	0	.7548	119.145253214139			2.83		6	5	4
1627	1	1	46	3		84.8	27.63	106	74	104	80	108	74			2				2	169.5	183	5.9016393442623	4.4	14	165	4.7	1	0	.6535	116.415893714455		4	1.78	1	4	4	1	3
1628	1	2	78	3		59.4	24.44	150	66	154	60	144	60			1	1	1	1	2		15	6	4.5	15	92	5	0	1	.9574	57.0145179178751		4	1.21		4	4	4	2
1629	1	1	73	1		73.5	25.46	136	76	142	66	136	54			2				2	118.5	163	6.44171779141104	4.2	18	117	7.7	0	0	.9574	78.3522546472482		1	.08		2	3	4	3
1630	1	2	17	2		65.4	22.79	118	68	114	66	118	70			2				2	89.2	195	14.0512820512821	4.5	9	90	3.5	0	0	.5522	138.161568609053			2.11		6	5	4		4.3
1631	1	2	85	3												1	1	1	1	2								0	1				2			2	3	4	3
1632	1	2	10	3		37.9	15.82	106	50	106	52	102	60							2		79	7.59493670886076					0	0					3.16		6	5	4			.7	.09	0	.22	2.3	39.1	.7	.03	.03
1633	1	1	19	1		60	20.21	110	78	116	78	110	70			2				2		268	5.44776119402985	5	8	88	4.8	0	0	.7548	132.635444765528			2.88	1	6	5	1
1634	1	2	75	3		92.5	36.54	196	104							2				2		18	9.44444444444444	4.4	14	86	5.5	0	0	.7548	77.6212983540519		3	4.19		3	3	4	3
1635	1	1	19	1		122.64	42.99	116	74	120	82	112	74			2				2	90.8	155	2.12903225806452	4.5	11	88	6.4	0	0	.8561	125.945001860948			.16	1	6	5	1
1636	1	1	7	4		22.9	13.47													2		157	9.10828025477707					0	0					2.28		6	5	4
1637	1	1	1	3																2								0	0					2.61		6	5	4
1638	1	1	62	1		79.2	30.25	152	90	152	90	148	90			1	1	1	2	2	100.4	181	27.9005524861878	4.5	11	103	6.2	0	1	.7548	98.0567022430707		1	2.17	1	2	3	1	3
1639	1	1	34	1		106.3	36.52	134	94	134	94	128	90			1	1	1	1	2		126	2.06349206349206	4.9	19	92	5.2	0	1	.7548	119.370860755646		2	4.14	3	2	3	2	3		15.6	.09		.69	4.2		1	.03
1640	1	2	12	1		42.4	19.52	104	64	98	68	102	72							2		240	13.625	4.5	12	67	3.7	0	0	.3496	166.3243101069			.99		6	5	4
1641	1	2	57	1		118.3	50.67	128	80	116	80	124	78			2				2	115.3	101	7.72277227722772	4.3	15	113	5.6	0	0	.6535	98.6940819853453		3	1.08		3	3	4	2
1642	1	1	0	1		4.5																						0	0							6	5	4
1643	1	1	4	1		15.7	15.89													2								0	0					2.8		6	5	4
1644	1	2	72	3		78.8	27.27	174	90	168	86	164	86			2				2		32	13.75	4.4	15	91	4.3	0	1	.8561	68.0784716274909		4	1.91		4	4	4	3		.3	.09	.101475	.08	2.3	75.5	.3	.03	.07
1645	1	1	13	1		83.9	30.78	120	48	120	52	120	50							2		53	6.0377358490566					0	0					.75		6	5	4
1646	1	2	14	4		89.4	33.9	98	56	100	50			98	70					2		294	1.9047619047619	4.8	14	79	5.09	0	0	.8561	102.318316177768			2.69		6	5	4
1647	1	2	61	2		70.599	30.48	146	92	162	90					2				2		81	7.53086419753086	4.4	12	84	3.8	0	1	.5522	101.427142222455		5	4.52		5	4	4	3
1648	1	1	13	1		43.1	16.71	106	50	106	24	104	26							2		71	.704225352112676					0	0							6	5	4			3.6	.09	.126775	.73	5.3	43.9	1.2	.03	.08
1649	1	1	8	4		32.799	16.62	96	0	96	0	96	0							2		70	4.28571428571429					0	0							6	5	4			2	.09	0	.18	3.8	61.2	.9	.03	.24
1650	1	2	68	1		59.4	26.12	132	60	120	58	126	60			2				2		50	10.4	4.7	15	95	6.5	0	0	.6535	91.3551100691307		1			2	3	4	1		.2	.09	.4856	.13	2.6	16	.7	.03	.04
1651	1	2	25	3		52.74	18.47	86	58	86	60	90	56			1	2	2		2	71.5	197	6.29441624365482	4.3	9	66	3.5	0	1	.4509	139.617083680488		4	2.47	1	4	4	1	2	8.87
1652	1	2	57	4		84.8	32.63	144	86	148	84	140	78			2				2	88.8	132	6.59090909090909	4	15	91	5	0	1	.6535	98.6940819853453		3		1	3	3	1	2		2.5	.09	1.131	.62	7.8	47.2	1.1	.03	.17
1653	1	2	10	1		32.799	16.57	88	62	88	68			94	68					2		66	10.9090909090909					0	0					1.02		6	5	4			.3	.09	.088175	.71	5.1	43.1	1	.03	.1
1654	1	1	12	1		45.7	17.07	118	70	110	76	102	70							2	92.6	215	7.81395348837209	4.7	9	88	4.2	0	0	.5522	158.417131314137			.62		6	5	4			4.2	.09	.180425	1.86	11.3	116.1	2.3	.03	.15
1655	1	2	1	4		10														2								0	0					.47		6	5	4
1656	1	1	13	1		82.2	27.91	128	64	124	58	128	54							2		157	8.59872611464968	4.8	12	97	3.6	0	0	.5522	157.308211394938			.74		6	5	4
1657	1	1	10	2		27.8	15.86							106	50					2		100	8.2					0	0							6	5	4
1658	1	2	18	1		65.9	26.3	100	76	104	74	102	68			1	2	1	2	2		108	32.5	4.8	10	78	4.9	0	1	.7548	115.844051647368			.8		6	5	4		.75	1.4	.09	.1614	.26	3.9	18.4	2.2	.03	.14
1659	1	1	51	2		76.2	28.3	110	78	116	78	110	80			2				2		180	6.66666666666667	4.5	14	87	7.2	0	0	.9574	91.4466986023359		4	5	1	4	4	1	2		3.1	.09	.372975	.54	6.3	57.5	2.2	.03	.29
1660	1	2	15	5		92.94	33.53	120	70	120	74	110	68							2		153	5.94771241830065	4.3	10	77	5.4	0	0	.7548	118.31123644164			.28		6	5	4
1661	1	2	32	1		74	31	124	66	114	56	106	60			2				2	92	299	4.74916387959866	4.3	11	93	5.4	0	0	.7548	104.993694413121		2	.79		2	3	4	1	.48
1662	1	2	39	3		56.1	20.16	96	62	96	64	96	62			2				2	85.5	144	9.51388888888889	4.3	9	84	2.9	0	0	.5522	118.37792475368		5	5	4	5	4	2	3	.87	3	.09	.32215	.48	9.8	109.4	.6	.03	.1
1663	1	1	59	2		98.2	33.86	164	68	166	82			162	72	1	1	2		1		143	17.8321678321678	4.5	15	89	8	1	1	.8561	95.0935097856649	1	2	1.07	5	2	3	3	2
1664	1	1	13	4		93.9	31.96			122	74	128	66							2		307	3.55048859934853	4.4	12	114	6.1	0	0	.8561	131.366747139608			.7		6	5	4
1665	1	1	14	4		47.9	16.57			116	60	114	60	112	60					2		242	53.8842975206612	4.7	8	105	4.2	0	0	.6535	145.759317026488			2.05		6	5	4
1666	1	1	40	4		107.6	30.77	116	76	114	68	118	70			1	1	2		2		242	3.01652892561983	4.7	13	91	6.6	0	1	.9574	98.79302824241		2	2.53	1	2	3	1	1		2.1	.09	.3721	.26	10.9	18	2.4	.03	.17
1667	1	1	19	1		61.2	21.71	110	64	110	70	112	68			2				2		77	7.53246753246753	4.3	11	83	3.6	0	0	.7548	132.635444765528			1.85	1	6	5	1			.3	.09	.12155	.19	3.6	12.6	.8	.03	.03
1668	1	1	1	2		11.8														2								0	0					.19		6	5	4
1669	1	1	18	4		101.2	31.03			144	92	152	106	150	96	2				2	127.8	206	5.04854368932039	4.4	7	122	6.9	1	1	.8561	126.832831682727			.77	4	6	5	2
1670	1	1	10	1		30.3	19.149	96	56	110	60	90	54							2		109	1.74311926605505					0	0					.97		6	5	4			3.1	.09	.09385	.64	4.2	97	1.5	.03	.3
1671	1	2	43	1		75.5	32.94	136	80	142	82	136	88			2				2	112.5	182	5.98901098901099	4	14	108	4.09	0	0	.5522	115.097983840167		1	.82		2	3	4	3	1.83
1672	1	2	68	3		80.2	32.25	180	84	178	82	170	70			1	2	2		1		64	1228.125	4.2	19	108	6.7	1	1	.7548	81.5335145682909	3	3			3	3	4	1
1673	1	2	19	3		87.1	29.93	124	54	128	64	128	52			2				2		157	4.64968152866242	4.3	10	84	5.09	0	0	.8561	98.7869613612609				1	6	5	1		.25	13.9	.09		.5	6.8		1.3	.03
1674	1	1	23	5												2				2								0	0							6	5	4	3
1675	1	1	18	4		62.3	20.82	92	70	98	66			92	70	2				2	85.1	259	2.62548262548263	4.3	10	79	5.9	0	0	.9574	115.303590411907			3.56	1	6	5	1
1676	1	2	19	1		71	31.22	106	50			110	0	114	0	2				2		58	9.48275862068965					0	0					1.82	1	6	5	1		.2
1677	1	2	24	1		59.1	26.09			114	36	114	30	110	40	1	1	2		2		49	8.9795918367347					0	1				3			3	3	4	3	.1
1678	1	1	35	3												2				2								0	0				5	5	1	5	4	1	3
1679	1	2	14	4		86.7	34.95	118	52	112	54	114	56							2	83.8	179	2.40223463687151	4.4	11	80	3.5	0	0	.6535	133.497590275904			3.89		6	5	4
1680	1	1	16	3		110.7	34.17	118	78			114	84	124	86	2				2		309	2.29773462783172					0	0					.07		6	5	4
1681	1	2	19	1		65.34	28.62									2				2								0	0							6	5	4
1682	1	2	52	3		76.9	34.45			120	66	124	64	122	62	2				1		81	8.14814814814815	4	24	150	4.9	1	0	.8561	78.3474430342714	17	1	2.47		2	3	4	3
1683	1	2	0	1		5.9																						0	0					2.93		6	5	4
1684	1	1	66	1		62.7	24.01	122	60	120	60	122	54			1	2	2		2	110	174	4.25287356321839	4.5	15	100	5.7	0	1	.9574	82.3013120265124		1	1.81	1	2	3	1	1
1685	1	2	25	4		69	25.38	124	92	122	90	122	86			1	1	2		2		280	9.03571428571429	4.5	8	79	2.9	0	1	.6535	123.57060127911		4	2.54	1	4	4	1	3	4.45	8.4	.09	.47185	2.04	13.1	161	.8	.03	.08
1686	1	1	77	1		90.3	32.38	136	82	132	80	134	80			1	1	1	1	2	97.8	164	83.2317073170732	4.3	26	92	7.8	0	1	2.0717	29.9606519634329		2	1		2	3	4	3
1687	1	2	17	5		123.2	43.14	120	50	124	58	122	46			1	2	2		2		346	8.93063583815029	4	10	81	5.09	0	1	.7548	116.660676382043			.92		6	5	4		2.32
1688	1	1	6	3		22.3	15.41													2		98	10.2040816326531					0	0					5		6	5	4
1689	1	2	61	3												2				2								0	0				4			4	4	4	1
1690	1	1	41	1		70.3	23.68	116	80	116	70	124	78							2		48	3.54166666666667	4.5	9	83	4.9	0	0	.7548	113.64309813645		1	1.81	2	2	3	2	1		.3	.09		.08	2.8		.3	.03
1691	1	1	60	3		94.1	33.979	160	78	154	78	160	82			1	1	1	1	2		145	7.03448275862069	4.5	15	87	9.9	0	1	1.0587	76.0156064039664		3	.6		3	3	4	2		4.3	.09	1.149925	.33	6.4	42.1	2.4	.03	.21
1692	1	2	23	1		74	27.72	114	58	110	60	104	56			2				2		174	4.19540229885058	3.6	8	73	3.7	0	0	.4509	141.592439808252		2	.49	1	2	3	1	3	.27
1693	1	1	25	1		67.4	24.37	104	74			102	66	104	74	2				2		316	2.91139240506329	4.4	12	82	5.5	0	0	.8561	120.747021899667		4	1.55	1	4	4	1	3
1694	1	2	7	1																2								0	0					.18		6	5	4
1695	1	1	78	3		72.8	25.04	132	80	128	80	130	78			2				2		174	10.8045977011494	4.4	18	93	5.9	0	0	1.0587	66.9868008510728		3			3	3	4	2		5.9	.09	1.338625	2.94	8.4	65.7	6.2	.03	.29
1696	1	2	51	3		71.7	26.18	124	74			130	80	124	72	1	1	1	1	2		26	7.30769230769231	5.2	12	89	3.4	0	1	.6535	102.94271563598		5	5	4	5	4	2	2
1697	1	2	19	2		46.3	21	104	64	104	60	104	80			2				2		91	20.989010989011	4.4	11	78	3.7	0	0	.6535	128.890132139142			.44		6	5	4		.56
1698	1	2	4	1		16.6	14.64													2								0	0							6	5	4
1699	1	1	10	4		36.2	17.53	98	56	96	54	94	52							2		41	6.34146341463415					0	0							6	5	4
1700	1	2	58	3		67.599	26.18	142	88	140	76	140	80			2				2		102	11.078431372549	4.7	16	78	4.4	0	1	.8561	75.1139011477946		4	5	1	4	4	1	2
1701	1	1	82	3		89.6	28.99			174	78	172	72			1	2	1	1	2		172	60.2325581395349	4.3	24	88	4.09	0	1	1.2613	52.7044448010969		4	1.7	99	4	4	4	3
1702	1	2	31	1		79.5	33.13	110	62	110	62	106	64			2				2		118	7.88135593220339	3.9	5	70	5.09	0	0	.5522	125.220875028899		4	.47		4	4	4	1	.23
1703	1	2	1	3		11.1														2								0	0					5		6	5	4
1704	1	2	35	5		58.1	20.68	114	70	120	76	122	76			2				2		13	6.92307692307692	4.9	8	83	2.1	0	0	.6535	115.188107984651		4	3.71		4	4	4	3	.1	.5	.09	.051325	.05	.9	1.3	.2	.03	.03
1705	1	1	80	5		76.7	27.94	174	60	176	60	170	62			2				3		211	75.0710900473934	4.2	21	108	6.4	0	1	1.0587	66.0522679923995		3	4.52		3	3	4	3		1	.09	.44165	.41	8.2	75.4	1.3	.03	.13
1706	1	2	27	2		47.3	20.07	102	54	98	54			98	56	2				2		153	6.20915032679739	3.5	7	75	3.9	0	0	.5522	128.789287415718		4	3.89		4	4	4	3	2.24
1707	1	2	55	2												2				2								0	0				5	5	1	5	4	1	2
1708	1	1	7	1		20.2	14.03													2		109	18.8073394495413					0	0					.65		6	5	4
1709	1	2	8	2		44.3	23.13	86	50	92	56	88	58							2		142	5					0	0					2.69		6	5	4
1710	1	1	13	4		54.6	19.84	86	60	90	60			86	64					2	84.3	321	6.51090342679128	4.5	9	87	5.09	0	0	.7548	138.345203674693			1.82		6	5	4
1711	1	1	69	3		107.2	30.79	138	88	138	86	136	92			1	1	2		2	94	131	2.97709923664122	4.4	17	86	5.7	0	1	1.0587	71.3585474050308		4	5	1	4	4	1	2
1712	1	2	45	1		62.8	26.14	124	72	124	64	126	64			2				2	93.5	124	3.38709677419355	4.7	14	92	4.7	0	0	.5522	113.492251867613		1	1.06		2	3	4	3	.86		.09		.46	4.1		2.7	.03	.12
1713	1	1	0	2		6.9																						0	0					1.78		6	5	4
1714	1	2	18	1		60.8	23.31	100	60	98	62	98	62			2				2		134	5.29850746268657	4.5	7	79	4.3	0	0	.4509	146.653969562867			1.5		6	5	4		.94
1715	1	1	55	4		67.4	21.04	140	88	130	92	144	92			2				3	80.59999	248	7.74193548387097	4.5	13	85	4.2	0	1	1.0587	78.7329496049858		1	2.22		2	3	4	3
1716	1	1	0	5		9																						0	0					1.26		6	5	4
1717	1	2	15	1		86.8	32.47	104	58	108	60	98	60							2		19	3.68421052631579	4.5	8	78	4.2	0	0	.5522	140.116331550514			.79		6	5	4
1718	1	2	0	1		4.5999																						0	0					.72		6	5	4
1719	1	1	0	1		8.3																						0	0					3.01		6	5	4
1720	1	2	36	1		60.2	22.88	102	58	98	52	94	52			2				2		63	5.23809523809524	4.7	10	88	2.6	0	0	.7548	102.084595316453		2	1.81	1	2	3	1	3	.42
1721	1	1	59	3		99.6	29.61	116	56	110	60	102	58			2				2	99.9	214	3.17757009345794	4.4	21	102	5	0	0	1.2613	61.9461796019934		3	5	1	3	3	1	3
1722	1	2	16	3		91.5	34.35	112	72	108	70	112	72			2				2		87	12.2988505747126	4.8	11	79	4.3	0	0	.6535	131.635165393964			.75		6	5	4		2.1
1723	1	1	68	3		82.9	25.28	144	94	136	88	130	84			1	1	1	1	2		39	5.38461538461539	4.4	14	90	6	0	1	.9574	81.1531264224306		4	3.64		4	4	4	2
1724	1	1	12	3		42.8	20.05	102	52	104	48	106	68							2	84.7	132	7.57575757575758	4.5	14	84	5.09	0	0	.5522	158.417131314137			5		6	5	4
1725	1	2	14	4		134.4	46.78	104	70			110	64							2		111	1.44144144144144	4.3	8	74	7.9	0	0	.6535	133.497590275904			1.06		6	5	4
1726	1	1	5	3		21.8	16.43													2								0	0					3.01		6	5	4
1727	1	1	71	3		72.8	23.96	134	70	128	84	124	80			2				2	99.7	15	21.3333333333333	4.3	12	91	3.9	0	0	.9574	79.4608124416212		5		1	5	4	1	2
1728	1	1	77	3		89.8	28.76	166	86	170	84	164	82			1	1	1	1	2	103.9	77	1.81818181818182	4.2	22	100	8.69	0	1	1.2613	54.5884798238878		1	.62		2	3	4	2
1729	1	2	64	4		91.9	37.81	144	58	136	58	132	56			1	1	1	1	1	159.3	65	78.1538461538462	4	25	149	7	1	1	1.0587	55.7041400759144	19	3	1.2		3	3	4	3
1730	1	1	60	1		67.8	25.49	128	64	126	70	128	70			2				2	90.2	24	4.58333333333333	4.8	15	92	6	0	0	1.0587	76.0156064039664		1	1.13		2	3	4	3
1731	1	2	14	3		60.1	21.81	120	66	120	72	122	62							2		179	7.93296089385475	4.7	12	88	3.5	0	0	.7548	119.145253214139			3.52		6	5	4
1732	1	1	37	3		83.9	27.24	84	60	96	70	100	60			2				2		93	3.01075268817204	4.5	18	86	6.3	0	0	.8561	110.985798271644		4	4.11	1	4	4	1	3		1.4	.09	.09875	.13	3.2	14.2	.6	.03	.16
1733	1	2	1	3		11.5														2								0	0					.53		6	5	4
1734	1	2	0	4		5.5																						0	0					5		6	5	4
1735	1	2	0	4		10.7																						0	0					1.6		6	5	4
1736	1	2	48	1		79	27.18	106	88	104	82	104	82			1	1	1	1	2	111	19	8.42105263157895	4.4	10	101	4	0	1	.9574	70.3895196748091		4	.67		4	4	4	1	.17
1737	1	2	64	1		62.5	29.4	134	80	130	80	130	80			1	1	2		2	91.7	86	5.23255813953488	4.3	15	89	5	0	1	.6535	93.9584516149767		3	4.32	5	3	3	3	3
1738	1	1	18	1		74.2	25.83	128	62	114	60	112	66			2				2		227	6.21145374449339	4.8	16	91	4.9	0	0	.7548	133.57043783034			.33	1	6	5	1
1739	1	2	5	4																2								0	0					4.35		6	5	4
1740	1	1	12	1		53.1	23.69			110	46	114	50							2		151	24.8344370860927	4.9	12	83	4.4	0	0	.4509	172.177655272266			.81		6	5	4				.09		.45	.07		1	.03	.17
1741	1	1	53	3		106.1	34.76	124	74	114	76	118	76			2				2	89.2	263	8.06083650190114	4.5	19	89	5.6	0	0	1.0587	79.8468936178484		3	2.97	1	3	3	1	3
1742	1	2	17	1		71.9	30.04			112	50			118	52	2				2		133	22.7067669172932	4.4	9	73	5.3	0	0	.5522	138.161568609053			1.62	1	6	5	1		.67
1743	1	2	75	3		57.4	23.35	172	64			166	74	164	72	1	1	1	1	2	121.7	137	15.4744525547445	4.9	15	112	4.8	0	1	.7548	77.6212983540519		3	1.81		3	3	4	3
1744	1	1	2	3		13.8	18.57													2								0	0					4.11		6	5	4
1745	1	2	10	1		23.7	13.66	102	74	104	64	98	66							2		26	84.2307692307692					0	0					3.98		6	5	4
1746	1	2	0	1		5.3																						0	0					.49		6	5	4
1747	1	1	12	4		67.7	25.57	116	60	112	60	118	60							2	94.9	65	6.61538461538462	4.5	10	98	6.4	0	0	.7548	139.320446802309			.88		6	5	4
1748	1	1	20	5		78.2	24.6			118	74	110	80	112	82	2				2	92	244	23.1967213114754	4.3	12	87	4.4	0	0	1.3626	74.2047830158184		4	2.44	1	4	4	1	3
1749	1	1	17	1		81.5	26.52	112	0	118	0			118	0	2				2		354	2.93785310734463					0	0						1	6	5	1
1750	1	2	81	3		75.099	28.02	118	64							1	1	1	1	2	87.9	40	10.25	4.4	31	83	7.7	0	1	1.0587	49.4338799642351		1	2.87		2	3	4	3		.6	.09	.15245	.1	1.8	17.8	.1	.03	.08
1751	1	1	44	4		79.8	24.93	120	66			118	62	116	64	2				2	95.8	231	2.85714285714286	4.2	12	90	5.5	0	0	1.16	76.1615074536306		4		1	4	4	1	1
1752	1	2	34	4		72.4	31.63	102	70	116	72	116	72			2				2		88	9.43181818181818	4.5	7	83	4	0	0	.5522	122.609601171161		4	2.99		4	4	4	3	1.72
1753	1	2	13	1		37.54	16.57	96	72	104	76	98	74							2	90.7	115	4.43478260869565	4.7	11	86	4.09	0	0	.5522	142.098751228909					6	5	4			1	.09	.27335	.57	3.2	63	1	.07	.18
1754	1	1	82	3		74.7	26.63	138	80	140	78	138	82			2				2	106	79	4.30379746835443	4.4	17	99	5.2	0	0	1.16	58.3185844874573		2	2.71		2	3	4	3		.8	.09	.15925	.08	3	48.2	.4	.03	.03
1755	1	1	24	3												2				2								0	0				2	5	5	2	3	3	1
1756	1	2	15	4		48.4	17.67			116	44	112	48	112	0					2		231	11.6450216450216	5	8	90	3.2	0	0	.6535	132.563107143972			3.89		6	5	4			1.7	.09	.29605	.42	5	78.6	2.1	.03	.2
1757	1	2	0	5		7.9																						0	0					1.27		6	5	4
1758	1	1	2	2		9.8														2								0	0					1.16		6	5	4
1759	1	1	48	4		93.4	29.41	124	72	122	82	120	78			2				2				4.4	12	90	6	0	0	1.0587	82.7011945141925		5	0		5	4	4	2
1760	1	2	47	1		112.7	46.25			140	72			140	86	2				2		169	6.15384615384615	4.8	13	90	5.3	0	1	.6535	105.876268540186		1	2.05	1	2	3	1	3	.83	.7	.09	.56925	.44	7.1	48.2	2.1	.03	.09
1761	1	1	35	1		109.5	36									2				2		193	7.04663212435233					0	0				3	2.82	1	3	3	1	1
1762	1	1	18	4		104.4	35.21									2				2		272	7.02205882352941	4.5	12	102	5.9	0	0	.9574	115.303590411907					6	5	4			1.8	.09	.0601	.33	4.6	42	1.4	.03	.22
1763	1	2	22	4												2				2								0	0				5	.6		5	4	4	3
1764	1	1	33	1		98.4	34.17	118	66	114	70	120	74			2				2		247	10.4453441295547	4.2	10	91	5.3	0	0	.7548	120.212347185947		3	.74	3	3	3	2	1
1765	1	1	52	4		72.3	20.88	110	78	112	78	114	74			2				2		294	4.86394557823129	4.3	16	88	6.9	0	0	1.4639	54.3445419611583		1	.47		2	3	4	1
1766	1	1	25	3		96.4	32.85	124	80	128	80	122	74			2				2	87.9	77	5.58441558441558	4.4	16	89	5.8	0	0	.8561	120.747021899667		2	2.67	1	2	3	1	1
1767	1	1	19	1		62.2	21.1	122	68	134	60	128	78			2				2	94.8	65	3.07692307692308	4.9	10	87	6.8	0	0	.9574	114.496465279024			.31	1	6	5	1
1768	1	1	34	3		53.1	19.02	108	84	104	82	108	82			2				2		269	4.86988847583643	4.7	16	85	4.5	0	0	.9574	103.045921382458		3	1.68	1	3	3	1	1
1769	1	2	11	1		60.5	24.7	100	48	100	58	100	62							2		49	18.7755102040816					0	0					1.59		6	5	4			.5	.09	.092975	.44	2.6	17.5	.5	.03	.03
1770	1	2	16	3		50.4	19.89	116	76	118	72	120	78			2				2		258	13.6434108527132	4.8	10	79	4.3	0	0	.6535	131.635165393964			1.14		6	5	4		2.53
1771	1	2	12	3		64.4	25.51	112	50	118	56	118	54							2		168	7.85714285714286	4.8	10	75	3.6	0	0	.5522	143.100454409777					6	5	4
1772	1	2	14	1		74.34	29.63	100	52	96	66	104	68							2		282	100	4.5	11	79	4.4	0	0	.6535	133.497590275904					6	5	4
1773	1	1	15	2		59.7	21.3	98	40	102	46	102	48							2		256	8.4765625	4.5	12	75	5.9	0	0	.7548	136.415149738228			.7		6	5	4
1774	1	2	70	3		77.4	31.44	140	74	130	86	144	84			1	2	1	1	2		196	5.71428571428571	4.5	17	87	4.3	0	1	.8561	69.0416719934718		2	.93		2	3	4	3		3.2	.09		.45	7.6		1	.03	.16
1775	1	1	0	1		9.1																						0	0					.08		6	5	4
1776	1	2	28	2												2				2								0	0				2	5	1	2	3	1	1
1777	1	1	85	3		74.8	26.1	222	58	218	46	208	44			2				2		114	210.964912280702	4	31	118	6.9	0	1	1.7678	34.3113475565524		2			2	3	4	2
1778	1	2	49	1		93.8	37.96	134	86	132	82	128	84			2				2		99	81.5151515151515	4.5	16	92	4.3	0	0	.6535	104.399188717782		1		5	2	3	3	3	.91
1779	1	1	52	1		82.9	30.19	116	72	112	68	112	72			2				2		136	6.02941176470588	4.5	19	113	4.09	0	0	.7548	105.192505264844		1	1.14	1	2	3	1	3
1780	1	2	19	3		63.4	22.6	102	68			106	76	112	74	2				2		238	5.88235294117647	4.8	7	86	4.9	0	0	.8561	98.7869613612609			1.38	1	6	5	1		.34	3	.09	.106725	1.05	5.2	112.5	.7	.03	.16
1781	1	2	40	4		96.2	41.53									1	2	2		2		414	15.3381642512077					0	1				3	.92	1	3	3	1	3	3.45
1782	1	2	62	1		61.9	26.51	154	70	152	68	148	70			2				2	98.2	98	14.4897959183673	3.2	10	93	4.59	0	1	.5522	100.717152226898		3	1.13		3	3	4	3		1	.09	.852325	1.01	5.6	29.3	1.1	.03	.14
1783	1	2	22	1		91.2	33.74	108	60	110	56	112	58			2				2	91.7	36	12.7777777777778	3.6	5	88	2.9	0	0	.4509	142.590573825028		3	.86		3	3	4	3	.1	.9	.09	.150175	.46	.9	19.1	.4	.03	.05
1784	1	2	28	3		75.099	27.99	114	52	116	46			114	48	2				2		32	6.875					0	0				5	5	1	5	4	1	3	.18
1785	1	1	40	1		86.5	28.97	140	80	132	78			116	86	2				2		100	11.5	4.5	14	87	7.9	0	0	.8561	108.671373352157		4	.75	1	4	4	1	1
1786	1	1	26	4		138.1	43.68									2				2	95.4	199	4.82412060301507	4	13	90	7	0	0	1.0587	96.5224452422077		4	3.76		4	4	4	3
1787	1	2	18	1		80.3	34.99					126	64	122	78	2				2		200	20.65					0	0					1.34	1	6	5	1		1.98
1788	1	1	23	1		66.4	23.06	106	74	104	70	106	76			2				2		143	7.62237762237762	4.7	13	83	5.5	0	0	.9574	111.324069397759		4	1.44	1	4	4	1	3		1	.09	.2056	.34	6	56	1	.03	.13
1789	1	1	19	1		66.8	26.36	140	0	140	0	142	0			2				2		161	3.29192546583851	5.7	15	99	6.5	0	1	.9574	114.496465279024				1	6	5	1
1790	1	1	43	1												2				2								0	0				1	.72	1	2	3	1	2
1791	1	1	49	4		76.5	24.81	148	76	144	96	150	90			1	1	1	2	2		204	6.02941176470588	4.3	11	86	7.6	0	1	.8561	102.01367474081		4	0		4	4	4	2		1.4	.09	1.3771	.47	6.5	198	3.2	.03	.24
1792	1	1	50	3		135.1	46.75	134	92	134	86	128	78			1	1	1	1	2		107	88.5046728971963	4.4	13	252	6.5	0	1	.6535	113.19031552011		3	1.06		3	3	4	2			.09		.29	3.2		1.1	.03	.42
1793	1	2	63	4		71.3	26.41									1	2	1	1	2	108.7	52	12.3076923076923	4.5	12	112	7.3	0	1	.7548	84.4481073992678		2	1.63	1	2	3	1	2
1794	1	1	30	3		85.2	25.17	102	64	100	64	100	62			2				2	88.6	38	2.36842105263158	4.5	17	87	6.2	0	0	1.0587	93.8480621772826		5	5		5	4	4	3		1.1	.09	.03505	.05	1.8	10.6	.2	.03	.03
1795	1	1	2	3		12.2														2								0	0					.89		6	5	4
1796	1	1	47	1																2								0	0				2		1	2	3	1	2
1797	1	1	13	4		48.3	17.89	104	68			102	74	106	68					2	94.9	333	6.78678678678679	4.8	8	92	5.5	0	0	.5522	157.308211394938			1.13		6	5	4			11.7	.09	.213	1.4	5.1	383.2	11.7	.03	1.19
1798	1	1	51	2		70.3	28.52	120	72	116	80	112	74			2				2		107	2.99065420560748	4.7	19	89	4.9	0	0	1.0587	80.9765981384783		5	2.69	1	5	4	1	2		1.4	.09	.259875	.24	5.4	30.7	1.3	.03	.07
1799	1	2	66	1		59.3	26.18	150	78	150	78	160	80			2				2		25	8	4.5	12	95	3.1	0	1	.4509	104.678562617194		2	.68		2	3	4	3
1800	1	2	29	1		64.5	23.98	108	66	114	66	112	68			2				2	86.8	30	4.33333333333333	4.5	8	84	3.3	0	0	.5522	126.992548066981		2	1.76	1	2	3	1	3	.92		.09		.1	1.1		.3	.03	.03
1801	1	1	17	1		64.3	20.62	108	80	106	72	106	74			2				2		158	5.56962025316456	5	7	86	4.9	0	0	.8561	127.726920123592			.63	1	6	5	1
1802	1	1	31	1		72.2	29.14	126	72	124	76			128	80	2				2	95.8	120	4.66666666666667	4.8	14	92	6.4	0	0	.7548	121.913157648299		2		1	2	3	1	3
1803	1	1	18	3		76.4	25.15	116	60	118	54	124	64			2				2		305	17.1147540983607	5.2	15	87	5.2	0	0	.8561	126.832831682727			2.4	1	6	5	1
1804	1	1	2	5		14.9	17.01													2								0	0					4.24		6	5	4
1805	1	2	71	3		54.2	22.16			142	52	144	52	148	40	1	2	2		2		45	4.44444444444444	4.8	11	104	5.3	0	1	.9574	59.8881251130024		2	1.46		2	3	4	1
1806	1	2	61	3												2				2								0	0				2	1.92		2	3	4	1
1807	1	2	72	3		97	41.55	136	70					122	70	1	1	1	1	2				4	19	98	6.7	0	1	.8561	68.0784716274909		4	2.22		4	4	4	3
1808	1	2	25	4		83.2	31.82	102	44			102	0	98	0	1	1	2		2		158	3.54430379746835	3.5	5	83	4	0	1	.5522	130.6114477229		4			4	4	4	2	.73
1809	1	1	51	3		94.8	28.43	122	74	122	76	120	76			1	1	2		2	91.5	156	3.58974358974359	4	16	89	6.9	0	1	.9574	91.4466986023359		5	5	4	5	4	2	3
1810	1	1	1	5		10.6														2								0	0					.5		6	5	4
1811	1	1	13	4		69.4	28.96	114	60	116	66	110	64							2		126	19.2063492063492	4.7	9	93	4.8	0	0	.5522	157.308211394938			1.63		6	5	4			1.7	.09	.128525	.41	6.1	162.9	1.8	.03	.19
1812	1	1	7	3		25.74	13.5													2		102	7.25490196078431					0	0					1.99		6	5	4
1813	1	2	19	1		53.6	22.11	118	60	118	70	116	68			2				2	85.1	75	3.6	4.5	14	77	4.8	0	0	.6535	128.890132139142			1.89	1	6	5	1		.58
1814	1	1	37	3		61.2	21.5	118	86	124	88	120	88			2				2	100.1	158	6.83544303797468	4.7	11	95	5.3	0	0	.9574	100.897069439119		5	5	2	5	4	2	3
1815	1	2	42	4		164	57.08	168	84	168	84					1	2	1	1	2		84	24.2857142857143	4	11	79	5.9	0	1	.9574	73.4196839554478		4	1.15	1	4	4	1	3	.1	1.2	.09	.3681	.61	4.5	26	.4	.03	.07
1816	1	2	15	5		45.5	18.579	102	68	106	60	96	66							2	93.8	198	4.84848484848485	4.8	12	91	4.9	0	0	.6535	132.563107143972					6	5	4
1817	1	2	72	3		82.5	29.8	156	54	162	54					2				2	328	117	29.7435897435897	4.4	14	294	3.3	1	1	.6535	88.823900269688		2	1.3		2	3	4	2
1818	1	2	17	1		59.7	24.53					104	62	100	64	2				2		35	9.71428571428571	5	9	84	4.59	0	0	.5522	138.161568609053			.95		6	5	4		.7
1819	1	2	14	3																2								0	0							6	5	4
1820	1	2	7	1		22.3	15.41													2		80	4.875					0	0					.88		6	5	4
1821	1	2	40	3		45.5	17.04					94	76	102	74	2				2		63	2.6984126984127	4.4	17	85	3.1	0	0	.5522	117.549279280404		4	4.17		4	4	4	3	.51
1822	1	1	78	5		64.8	24.3	130	78	120	76	130	74			2				2		169	18.7573964497041	4.2	17	109	6.3	0	0	1.0587	66.9868008510728		1			2	3	4	2		2	.09	1.570725	.73	5.5	64.5	1.8	.03	.1
1823	1	2	9	4		37	19.29	100	62			96	62							2		163	6.80981595092025					0	0					1.3		6	5	4
1824	1	1	68	1		76.099	29.65			152	72	152	82	146	76	2				2		163	4.9079754601227	4.7	22	85	6.5	0	1	1.5652	44.7932184960614		1	.78		2	3	4	2
1825	1	1	75	1		72.4	27.86	124	60	134	58	124	52			1	2	1	1	2		187	16.7914438502674	4	21	99	6.3	0	1	1.16	61.2579183643865		1	1.14	3	2	3	2	2
1826	1	2	4	3		20.9	16.54													2								0	0					.75		6	5	4
1827	1	2	18	1		66.9	29.77	134	74	132	76	130	80			2				2		188	3.82978723404255	4.7	12	77	5.2	0	0	.6535	129.798723201553			1.03		6	5	4		.54	.9	.09	.19965	.53	6.7	59.4	.4	.03	.09
1828	1	2	18	1		73.099	24.74	124	74	124	68	126	70			1	2	2		2		322	6.36645962732919	4.9	12	83	4.2	0	1	.6535	129.798723201553					6	5	4		2.32
1829	1	1	17	4		136.6	40.97									2				2		490	2.18367346938776	4.5	12	61	8.69	0	0	1.16	92.0673879680373			1.13		6	5	4
1830	1	1	84	3		71	24.71	132	42	124	40	146	28			2				2	85.7	163	5.4601226993865	4	24	88	5.6	0	0	1.3626	47.3351549598421		4	3.16		4	4	4	2		1.3	.09		.63	9.5		8.5	.06	.37
1831	1	2	15	4		71.3	23.99	114	82					112	82					2	75.9	40	6.75	4.7	14	78	5.3	0	0	.6535	132.563107143972					6	5	4
1832	1	1	0	1		10.3																						0	0					2.82		6	5	4
1833	1	1	13	1		77.3	27.16	108	50	110	42			108	54					2	93.9	131	4.58015267175572	4.9	15	96	8.69	0	0	.5522	157.308211394938			.83		6	5	4
1834	1	1	9	3																2								0	0					4.32		6	5	4
1835	1	1	29	1		82.9	27.32	118	76	118	74	114	72			2				2		322	2.98136645962733					0	0				4	2.99	1	4	4	1	1			.09	.933275	.3	13.5	45.9	3.3	.03
1836	1	1	13	1		59.5	21.08	104	60	104	64	110	64							2	93.6	162	5	5	10	84	5.6	0	0	.6535	146.786824800088			1.56		6	5	4
1837	1	2	47	3		55.2	19.12	110	60	112	68	106	62			2				2	86.2	139	5.53956834532374	4.5	12	89	2.9	0	0	.7548	94.4935020813301		5	5	1	5	4	1	2	1.98
1838	1	1	10	3																2								0	0					3.84		6	5	4
1839	1	1	70	1		60.8	24.7	144	82	130	76	126	76			2				2	98.1	89	7.41573033707865	4.5	13	92	6	0	0	.7548	92.6981936282216		1	1.82		2	3	4	3
1840	1	2	2	3		12.2	15.33													2								0	0					.6		6	5	4
1841	1	2	29	3		78.099	26.68	110	60	106	56			100	58	2				2		170	2.41176470588235	4	12	81	3.1	0	0	.5522	126.992548066981		4	4.32	1	4	4	1	2	1.23	11.8	.09	.16605	1.12	8.4	78.6	1.1	.03	.22
1842	1	1	9	1		42.8	24.31			106	64	110	68	108	76					2		92	3.91304347826087					0	0					.49		6	5	4
1843	1	2	9	1		29.8	15.67	102	56	106	50	108	58							2		128	6.953125					0	0					.83		6	5	4			1.5	.09	.09925	.57	7.3	88.2	1.1	.03	.12
1844	1	1	8	1		45.9	23.62			102	32	102	50							2		82	13.9024390243902					0	0					.9		6	5	4			1.8	.09	.119075	.95	7.7	88.3	1.5	.03	.18
1845	1	2	15	1		66	27.61	128	48	122	38	126	38							2		381	15.4855643044619	4.4	8	83	3.9	0	0	.6535	132.563107143972			2.99		6	5	4
1846	1	1	62	3		96.3	28.11	130	72			126	68	122	76	1	2	2		2		178	4.7752808988764	4.8	24	84	7.3	0	1	1.16	67.1153724039442		4		1	4	4	1	3
1847	1	1	14	1		90.4	28.44	110	68	108	68	104	70							2		162	5.37037037037037	5	11	85	6.3	0	0	.8561	130.447179909631			1.19		6	5	4
1848	1	2	27	1		58	23.06	94	70	94	66	100	66			2				2	69.5	79	5.94936708860759	5	11	69	4.2	0	0	.6535	121.846667820665		2			2	3	4	1	.21	.5	.09	.153325	.19	1.5	17.3	.6	.03	.13
1849	1	1	27	2		88.1	28.28	120	66	122	68			122	66	2				2	95.8	224	21.875	4.4	20	91	6.4	0	0	.8561	119.062480197144		2	2.12	1	2	3	1	3		2.5	.09	.2246	.73	5.2	188	2.3	.03	.28
1850	1	2	44	4		80.4	27.75			140	104	134	102	132	102	2				2		322	10.3726708074534	4	10	71	3.7	0	1	.7548	96.5059742642108		5	5	1	5	4	1	3	1.43
1851	1	1	66	2		67.5	24.44			134	58	128	66			1	1	1	1	2	109	133	10.7518796992481	4.7	14	107	12.5	0	1	.9574	82.3013120265124		1			2	3	4	2
1852	1	1	14	4		43	17.18	94	50					96	68					2		154	1.49350649350649	4.4	9	83	4.09	0	0	.7548	137.37678724897			.96		6	5	4
1853	1	2	45	1		65.9	31.56	130	76	128	82			126	88	1	2	2		2	87.6	51	36.8627450980392	4.5	10	83	6.4	0	1	.7548	95.8304324443614		1	.69	1	2	3	1	3	.4		.09		.14	1.3		.7	.03	.17
1854	1	1	28	3		86.1	27.21	112	72	122	68	114	68			2				2	97.4	222	2.43243243243243	4.5	13	89	6.7	0	0	1.2613	77.0172174545195		3	4.06	5	3	3	3	1		3.8	.09	.7309	.26	19.6	24.4	.9	.03	.14
1855	1	1	69	4		79.599	25.52	144	80	148	70	148	66			1	1	1	1	2		42	164.285714285714	4.4	30	90	4	0	1	10.3783	4.51751758948334		3	5		3	3	4	3		17.5	.09	.10785	.33	.2	9	1	.03	.13
1856	1	2	18	1		59.7	21.13			96	56	96	64	94	60	2				2		304	6.31578947368421	4.5	9	84	4.09	0	0	.6535	129.798723201553			4.35	1	6	5	1		.94
1857	1	1	7	3		21.7	14.9													2		109	7.98165137614679					0	0							6	5	4
1858	1	1	45	4		64.599	23.61	148	80			154	74	142	72	2				2	95.9	161	2.67080745341615	4.5	12	93	3.9	0	1	.9574	95.3833431620274		3	2.87	1	3	3	1	3		.3	.09	.19765	.22	6.3	43.4	.9	.03	.11
1859	1	2	21	2		45.8	19.72	106	60	100	64	104	64			2				2	89	42	10	4.8	11	85	4.9	0	0	.6535	127.091985905669		2	.18		2	3	4	3	.59
1860	1	1	16	3		57.8	20.09	114	68	116	64	114	62			2				2		440	12.8636363636364	5.2	15	76	8.4	0	0	1.16	92.7164027875501			3.46	99	6	5	4				.09		1.74	9.6		1.5	.03	.26
1861	1	2	67	1		82.2	34.799	138	48	128	54	128	56			2				1		146	43.2191780821918	4.2	21	158	6.3	1	0	.7548	82.1082724756202	10	1	1.09		2	3	4	3
1862	1	2	0	1		7.3																						0	0					2.27		6	5	4
1863	1	2	8	4		33.5	16.64	100	42	102	44	102	44							2		95	99.5789473684211					0	0							6	5	4
1864	1	2	17	4		77.3	30.08			112	46	112	48	108	44	2				2	110.5	173	3.00578034682081	4	8	103	6.3	0	0	.7548	116.660676382043			.47	1	6	5	1		.36	2	.09	.18425	.34	4.1	68.2	.4	.03	.17
1865	1	2	66	4		66.3	23.83	118	66	118	74	124	72			2				2		89	4.15730337078652	4	7	87	3.4	0	0	.8561	71.0091487220233		3			3	3	4	2
1866	1	2	51	3		64.2	27.11	154	80	138	72	138	74			2				2		17	9.41176470588235	4.5	9	76	4	0	0	.6535	102.94271563598		4	5	5	4	4	3	1
1867	1	2	71	3												1	1	1	1	2								0	1				3	1.2		3	3	4	3
1868	1	2	41	3		61.2	23.44	118	80	112	82	116	82			2				2		41	3.41463414634146	4.4	13	88	4.5	0	0	.9574	73.9372446681247		4		1	4	4	1	3	.42	1.3	.09	.06645	.2	2.4	9.8	.2	.03	.06
1869	1	2	39	3		74.4	27.53	124	90			114	92	122	92	2				1		14	11.4285714285714	4.2	17	438	3.5	1	1	.6535	111.996548503311	2	4	1.14	1	4	4	1	3	.1
1870	1	2	0	1		4.84																						0	0					.6		6	5	4
1871	1	1	65	2		67.099	26.15	186	104	184	98	174	82			1	1	1	1	2		91	58.4615384615385					0	1				2			2	3	4	2
1872	1	1	8	3		26.3	15.42	92	46	96	28			90	42					2		137	5.62043795620438					0	0							6	5	4
1873	1	2	55	2		62.8	23.46	150	74	140	70			138	70	2				1	217.1	29	33.1034482758621	4.4	12	217	3.1	1	1	.6535	100.090443766329	5	1	.89	1	2	3	1	3
1874	1	1	16	4		168.8	51.07	144	62			138	40	136	44	2				2	108.4	172	3.72093023255814	4.5	11	112	8	0	0	.6535	143.725828794651					6	5	4			1.6	.09	.051325	.38	4.1	81.3	.3	.03	.26
1875	1	1	49	1		79.2	26.93	152	86	142	94	152	90			2				2		107	4.85981308411215	4.9	16	90	4.7	0	1	.9574	92.7405216194489		3	1.02	1	3	3	1	2
1876	1	2	41	3		58.4	21.04	112	80	100	76	114	78			2				2		71	39.2957746478873	4.7	15	88	3.3	0	0	.8561	84.6414498358682		5	3.97		5	4	4	2	.95
1877	1	1	31	4		59.9	21.1	118	76	112	82	114	76			2				2		44	16.1363636363636	4.8	15	87	4.5	0	0	1.0587	93.1911257420416		5	1.02		5	4	4	3		.3	.09		.1	2		.5	.03	.03
1878	1	2	1	2		10														2								0	0					1.2		6	5	4
1879	1	2	10	4																2								0	0					5		6	5	4
1880	1	1	0	2		9.6999																						0	0					.47		6	5	4
1881	1	1	8	1		24.8	14.77	96	62	98	58			98	58					2		18	26.1111111111111					0	0							6	5	4				.09	.02735	.13	1.1	15	.3	.03	.03
1882	1	1	34	3		53.7	19.72	120	72	124	80	112	80			2				2	94.3	140	2.64285714285714	4.8	17	93	5.5	0	0	.9574	103.045921382458		3	1.36	1	3	3	1	1
1883	1	1	16	1		55.7	20.38	90	48							2				2		210	14.1428571428571	4.9	14	89	5.3	0	0	.7548	135.46024369006			.78	1	6	5	1
1884	1	2	38	1		85.4	32.38	122	72	120	74	122	68			2				2		55	8.36363636363636	4.5	12	86	4.3	0	0	.5522	119.212411635126		3	.02		3	3	4	2	.71
1885	1	1	80	3		63.3	21.65	158	70	162	60					2				2		58	137.586206896552	3.9	23	88	4.8	0	1	1.2613	53.4501275302717		3	1.16		3	3	4	2
1886	1	1	0	1		4.9																						0	0							6	5	4
1887	1	1	32	3		86.8	27.86	124	88	126	90	116	84			2				2		253	5.33596837944664	4.7	12	93	6.5	0	0	.9574	104.503854658803		5	1.4	1	5	4	1	1
1888	1	1	19	1		63.6	23.08	106	46	116	52	108	56			2				2		224	6.83035714285714	4.8	13	70	4.8	0	0	1.0587	101.387304286334			.87		6	5	4			4.9	.09	.259925	.62	3.5	42.1	1	.03	.29
1889	1	1	15	1		66.5	22.48	110	70	110	60	102	56							2		102	4.41176470588235	5.2	13	81	7.7	0	0	.8561	129.534049650263			2.99		6	5	4
1890	1	1	9	1		52.5	28.89	108	66			110	72	110	74					2		61	1.80327868852459					0	0							6	5	4
1891	1	1	51	4		81	29.04	118	68	122	70	124	78			1	1	1	2	2		256	7.3046875	4.3	13	86	4.59	0	1	.8561	100.590481964501		2		4	2	3	2	1			.09	.741375	.79	7	212.7	5.7	.03	.22
1892	1	2	75	3		71.2	28.85	160	66	168	66	164	58			2				2	108.8	89	32.3595505617978	4.5	13	100	5.3	0	1	.8561	66.6588079077271		4	3.56		4	4	4	2
1893	1	1	10	5		68.599	30.73	128	70	124	72	124	78							2		102	10.2941176470588					0	0							6	5	4			1.5	.09		.3	6.8		.6	.03
1894	1	2	2	4		10.199	13.79													2								0	0					4.4		6	5	4
1895	1	1	17	5		71.5	21.37	108	40			108	48	108	50	2				2	91.5	191	6.43979057591623	5	13	88	4.09	0	0	.9574	116.116405248647			3.53	1	6	5	1			5.3	.09	.092	.59	4.6	35.2	2	.03	.21
1896	1	2	4	3		20	16.93													2								0	0					2.58		6	5	4
1897	1	1	70	1		91.6	31.62			132	68			132	66	1	1	1	2	2		118	5.25423728813559	4.4	10	86	6	0	1	1.0587	70.8590375731956		3	1.01		3	3	4	2
1898	1	1	81	3		67.9	22.25	174	66	168	56	168	54			2				2		54	25.5555555555556	4.7	18	83	2.4	0	1	.7548	85.8050808291953		5	5		5	4	4	3		1.2	.09	.1678	.14	3.4	77.6	.5	.03	.07
1899	1	1	75	3		101.7	34.94	160	82	166	78	160	80			2				2		66	13.030303030303	4	20	101	3.8	0	1	.7548	89.4988621225914		5			5	4	4	2
1900	1	2	9	2		41.3	19.09	102	54	86	54			94	60					2		124	25.241935483871					0	0							6	5	4
1901	1	1	73	4		115.4	34.09			142	70	146	80			2				2		122	258.606557377049	4.5	22	85	7.9	0	1	1.4639	46.8910708789642		1			2	3	4	2
1902	1	1	28	5		141.9	40.67	170	120			176	118	170	124	1	1	1	1	2		71	4676.05633802817	4	26	106	9	0	1	2.6795	30.9713593308442		3	.65	1	3	3	1	3
1903	1	1	85	3		74.599	25.66	186	80	178	82	170	76			2				2	93.8	124	1195.16129032258	4	27	95	4.4	0	1	1.4639	43.1003833588417		3			3	3	4	2		.7	.09	.56595	.22	14.8	15.8	3.7	.03	.16
1904	1	1	75	3												2				2								0	0				5	4.07		5	4	4	2
1905	1	1	72	3		62.2	20.079	130	74	138	72	128	74			1	1	1	1	2		158	20.3164556962025	4.4	24	107	7.1	0	1	1.6665	40.3721212381911		5	2.71		5	4	4	2		.4	.09		.54	10.5		.8	.03	.16
1906	1	2	60	3		63.14	25.55	130	82	140	84	142	84			1	1	1	1	2		69	160.144927536232	4.4	13	107	6.3	0	1	.7548	86.2466381267212		1	2.13		2	3	4	3		.9	.09	.075125	.25	3.4	27.7	.7	.03	.12
1907	1	1	18	1												2				2								0	0					1.4	1	6	5	1
1908	1	2	49	2												2				2								0	0				1	2.64		2	3	4	3
1909	1	1	24	2		97	31.6	118	66	118	68	118	70			2				2	102.3	110	4	4.5	15	96	7.4	0	0	1.0587	97.8880818724097		2		1	2	3	1	3		.8	.09	.08355	.21	3.1	68.6	1.1	.03
1910	1	2	82	1												1	1	1	1	3								0	1				1	.71		2	3	4	3
1911	1	2	2	2		13.7	16.54													2								0	0					2.64		6	5	4
1912	1	2	57	1		51.8	24.84	154	92	152	84			150	84	1	1	1	1	2	85	43	18.8372093023256	4	11	81	4	0	1	.3496	121.247254419003		1			2	3	4	3
1913	1	1	60	3		60.7	20.88	138	78	138	82	134	78			2				2		99	10.6060606060606	4.4	22	74	7.3	0	0	1.4639	51.3747735556594		2	1.24	1	2	3	1	2
1914	1	2	34	3		109.1	39.31	116	82	122	86	118	84			1	1	2		2	100	71	5.35211267605634	4.7	13	99	5.2	0	1	.8561	88.9074909800678		2	1.46	1	2	3	1	3	2.71
1915	1	2	13	1		59.6	22.82	108	48	106	54	108	64							2		61	7.70491803278689	4.7	9	91	3.6	0	0	.5522	142.098751228909					6	5	4
1916	1	2	65	3		79.3	30.55	136	88	138	82					2				2		241	4.60580912863071	4.2	18	84	4.5	0	0	.7548	83.2699718529406		4	5	1	4	4	1	3
1917	1	1	41	1		72.3	27.05	124	54	122	52	116	52			1	2	1	2	2		318	4.37106918238994	4.5	13	99	5.8	0	1	.9574	98.1014770447131		1	1.69	1	2	3	1	3		1.2	.09	.68695	.79	5.4	243.8	3.8	.03	.18
1918	1	2	54	1		73.5	26.48	120	76	110	66	102	70			1	1	2		2	89.9	61	5.73770491803279	4.5	19	87	5.09	0	1	.6535	100.796015877472		1	.5		2	3	4	1			.09	.68785	.09	2.8	9	.9	.03	.06
1919	1	2	79	3		63.4	24.83									2				2		179	12.7932960893855	4	15	92	5.8	0	0	.8561	64.8118676799989		5	1.42		5	4	4	3
1920	1	1	68	3		79.5	24.87	122	76	118	70	120	72			2				2	96.6	44	12.0454545454545	4	16	91	3.9	0	0	.8561	89.2676523540442		4	1.6		4	4	4	2
1921	1	1	66	3		85.7	25.29	160	94	158	92	152	92			2				2	103.2	167	4.19161676646707	4.4	17	99	6.5	0	1	.9574	82.3013120265124		3	4.52		3	3	4	2
1922	1	2	13	3		60	21.11	108	56	110	62	102	52							2		79	107.594936708861					0	0					2.64		6	5	4
1923	1	2	7	1																2								0	0							6	5	4
1924	1	2	15	4		57.3	20.42	106	52	108	56	104	58							2		218	108.94495412844	4.5	10	78	4.3	0	0	.5522	140.116331550514			3.96		6	5	4			5.4	.09	.15115	.75	10.9	81.4	.9	.03
1925	1	2	14	1		58.3	22.21	122	72	120	72	120	74							2	96.2	39	11.5384615384615	4.5	8	91	5.2	0	0	.7548	119.145253214139			1.27		6	5	4			.2	.09	.081025	.13	1.6	12.9	.4	.03	.05
1926	1	2	10	1		35	19.85	100	44	102	68	104	64							2		102	6.76470588235294					0	0					3.29		6	5	4
1927	1	1	12	3		59.6	25.76	118	68	114	64	118	72							2		109	4.67889908256881	4.8	15	95	5.4	0	0	.5522	158.417131314137			3.18		6	5	4
1928	1	1	2	1		12.7	16.78													2								0	0					.54		6	5	4
1929	1	2	54	2		56.9	23.35	98	60	102	60	102	62			2				1	115	137	3.57664233576642	4.3	16	115	4.7	1	0	.7548	89.9594278059821	43	2			2	3	4	3		2.1	.09	.53995	.84	5	87.8	.6	.03
1930	1	1	1	5		11.04														2								0	0					1.1		6	5	4
1931	1	2	65	2		54.4	23.92	132	70	134	72	130	80			1	1	2		3		183	9.61748633879782	4.5	15	95	6.1	0	1	1.0587	55.314211095383		4	.96	1	4	4	1	3
1932	1	1	4	4		16.6	15.2													2								0	0					.92		6	5	4
1933	1	1	58	3		87.8	29.07	156	56	154	58	156	58			1	1	1	2	2		20	19	4.5	10	93	5.9	0	1	.9574	87.0588188585892		4	2.13	5	4	4	3	1
1934	1	2	17	1		60.5	25.05	126	70	130	78	130	70			2				2		82	6.70731707317073	4	8	79	2.2	0	0	.4509	147.687784051225			1.27	1	6	5	1		.1
1935	1	2	15	4		54.3	18.399	110	74	108	70	112	72							2		301	3.82059800664452	5	8	83	5.9	0	0	.7548	118.31123644164			.57		6	5	4			1.2	.09	.228375	.4	9.7	48.7	1.4	.03	.27
1936	1	2	32	4				110	80	106	80	110	80			2				2		348	4.16666666666667	4.5	12	77	6	0	0	.8561	90.1653883124143		4	3.6	4	4	4	2	2	1.81
1937	1	1	8	4		24.5	16.38	104	44			94	56	102	64					2		74	11.0810810810811					0	0					1.44		6	5	4			.7	.09	.0548	.33	4.2	33.6	1.2	.03	.16
1938	1	1	29	3		102.3	32.18	132	74	134	70	130	74			2				2	91.2	90	3.33333333333333	4.9	14	87	7.4	0	0	.8561	117.401439535914		3	4.95	1	3	3	1	1		.08	.09	.029175	.2	3	31.1	.1	.03	.12
1939	1	2	48	3		102.8	39.07	134	80	132	76	136	70			1	1	1	1	1		38	7.89473684210526	4.3	14	84	3.7	1	1	.8561	80.5801058082264		3	5	1	3	3	1	3	.34
1940	1	2	12	4		86.3	35.01													2		83	6.50602409638554	4.5	11	90	7.8	0	0	.6535	135.386365460442			.58		6	5	4			.08	.09	.016925	.26	4.9	38.1	.6	.03	.1
1941	1	1	26	3		64.8	19.48	116	72	106	64	104	64			2				2	69.2	125	4.56	4.5	10	67	5.4	0	0	.8561	119.901792746369		3	2.63	1	3	3	1	1
1942	1	2	45	4		70.4	29.65	144	92	146	90	142	88			2				2	94	201	8.25870646766169	4.4	13	85	3.8	0	1	.8561	82.2962579018706		2	2.04	4	2	3	2	2	1.76
1943	1	2	5	1		19.2	16.07													2								0	0					1.5		6	5	4
1944	1	2	73	3												2				2								0	0				5	5		5	4	4	3
1945	1	2	82	5		43.9	21.47	124	70	124	76	126	70			2				2		149	10	4.7	17	90	3.3	0	0	.7548	73.8968017025964		4	2.18		4	4	4	3
1946	1	2	17	3		75.9	28.57	112	42	106	66	106	58			2				2		110	4.72727272727273	4.5	7	83	2.6	0	0	.7548	116.660676382043			.57		6	5	4		.29
1947	1	1	39	1		77.8	30.16	110	78	110	70	110	78			2				2		65	2.92307692307692	4.4	10	79	6.5	0	0	.8561	109.437435399956		1	1.9	1	2	3	1	2			.09	.111125	.07	2	35.7	.4	.03	.05
1948	1	2	63	1		76.54	29.31	116	68	120	70	120	68			2				2		12	60.8333333333333	4.5	18	85	6.6	0	0	.5522	100.01213216131		2			2	3	4	3		.6	.09	.096425	.07	.6	4.1	.1	.03	.06
1949	1	1	45	1		75.34	29.47	108	78	102	76	110	84			2				2		180	5.33333333333333	4.4	21	92	5.09	0	0	.8561	104.920752817737		1	.54		2	3	4	2
1950	1	2	48	3		166	53.77	122	42	124	42					1	1	1	1	2				4.2	22	125	8.5	0	1	1.16	55.8110561802802		5	4.79	1	5	4	1	1
1951	1	1	20	3		78.3	24.09			112	78	112	70			2				2		242	6.44628099173554	5	12	90	3.7	0	0	.9574	113.69499002207		4	4.55		4	4	4	3
1952	1	1	70	1		66	23.44	134	80	130	82	124	74			2				2		110	.454545454545455	4.3	14	84	4.9	0	0	.9574	80.0209591557112		1	1.24		2	3	4	3			.09	.088375	.5	3.9	168.7	.5	.03	.05
1953	1	1	10	3		50.3	22.69	116	66	110	74	116	78							2		126	7.61904761904762					0	0							6	5	4			1.9	.09	.19865	.45	8.4	111.4	1.5	.03	.27
1954	1	1	13	4		64.099	25.32	100	52	98	58	98	56							2	94.3	219	4.15525114155251	4.5	12	94	4.3	0	0	.5522	157.308211394938			.58		6	5	4
1955	1	2	8	2		25.3	15.47	88	58	88	60	88	62							2								0	0					5		6	5	4
1956	1	2	79	4		60.9	24.49	114	78	128	74					1	1	1	1	1		84	230.357142857143	4	34	180	7.2	1	1	1.2613	40.5683377418497	29	2	.89		2	3	4	3		.3	.09	.772725	.23	3.8	40.5	1.2	.03	.15
1957	1	1	79	3		107.8	33.72									1	1	1	1	2								0	1				5	3.56		5	4	4	2
1958	1	2	20	1		65.5	26.57	118	60	116	62	124	56			2				2	97.7	111	6.12612612612613	4.5	7	97	3.5	0	0	.5522	135.28043802943		4	.81	1	4	4	1	3	1.36
1959	1	1	16	4		42.7	17	104	68	110	72	100	66			2				2	86	100	2.8	4.5	11	83	3.8	0	0	.6535	143.725828794651			3.67		6	5	4
1960	1	2	43	3		98.7	32.9	126	62	120	70			122	70	2				2	84	49	18.5714285714286	4.4	11	78	6.2	0	0	.6535	108.893418740117		3	1.51		3	3	4	1	.15
1961	1	2	12	1		52	21.48	108	56	110	58	116	58							2		125	7.84	4.8	10	92	2.4	0	0	.4509	152.967205144474			1.14		6	5	4
1962	1	1	0	3		6.1																						0	0					.07		6	5	4
1963	1	1	62	3		89.3	26.21	154	90	152	86	154	92			1	1	2		2	91.7	363	4.21487603305785	4.4	14	89	7.5	0	1	.8561	93.1104922090306		3	2.47		3	3	4	1
1964	1	2	32	3		82.3	29.06			120	76	130	80	126	86	2				2	85.8	228	6.44736842105263	4.5	10	83	2.1	0	0	.8561	90.1653883124143		5	5	1	5	4	1	2	2.56		.09	.3221	1.07	7	58	.5	.03
1965	1	1	7	3		32.9	17.809													2		47	5.31914893617021					0	0					1.17		6	5	4
1966	1	1	23	3		95.3	30.7	124	76	126	76	120	84			2				2		135	2.07407407407407	4.4	15	85	8.19	0	0	1.16	88.2675989277883		4	2.13	1	4	4	1	3
1967	1	2	51	1		90.6	32.02	120	56	118	72	118	68			2				2	82	74	4.32432432432432	4	8	76	3.6	0	0	.6535	102.94271563598		4		4	4	4	2	2
1968	1	1	10	4		32.299	15.91													2		216	5.64814814814815					0	0					2.22		6	5	4
1969	1	1	38	1												2				2								0	0				2	3.46	1	2	3	1	1
1970	1	2	5	4		25	19.93													2								0	0					.71		6	5	4
1971	1	2	0	1		5.4																						0	0					3.81		6	5	4
1972	1	1	16	4		59.6	22.51			116	60	118	50			2				2		216	3.05555555555556	4.9	7	80	5.2	0	0	1.0587	103.546596989846			.18		6	5	4
1973	1	2	24	1		70.599	27.93	112	80	112	74	110	78			2				2	98.1	94	4.68085106382979	4.5	8	92	2.7	0	0	.6535	124.441693131027		3			3	3	4	3	.24
1974	1	2	22	2		52.7	22.57			100	54			104	56	2				2		194	7.98969072164948	4.7	12	76	3.3	0	0	.7548	112.634317692529		5		1	5	4	1	3	5.55		.09	.460825	.44	5.8	47.3	.6	.03	.16
1975	1	2	16	3		43.3	17.66	106	72	96	72	108	76			2				2	89.1	132	4.39393939393939	4.4	9	82	4.2	0	0	.6535	131.635165393964			1.57		6	5	4		3.53	1.7	.09	.1382	.47	5.5	48.8	.2	.03	.11
1976	1	2	14	4		83.1	32.75	112	72	110	74	104	74							2		189	2.22222222222222					0	0							6	5	4
1977	1	2	0	1		9.5399																						0	0					.42		6	5	4
1978	1	1	67	1		68	26.73	170	94			160	94	166	90	2				2		142	6.90140845070423	4.5	19	83	5.4	0	1	.9574	81.7252028423268		2	.72		2	3	4	1
1979	1	2	2	1		17.64	19.71													2								0	0					.98		6	5	4
1980	1	2	47	4		97.6	32.42	140	80	138	78	130	72			1	1	1	1	1		27	6.2962962962963	4	9	544	5.7	1	1	.9574	70.8857197127987	9	2	.73		2	3	4	3	.1
1981	1	2	21	1		48.4	21.77	124	80	120	68	116	66			2				2		136	9.19117647058824	5.3	6	93	3.7	0	0	.4509	143.595744033261		1	.9		2	3	4	3	.85
1982	1	2	21	3		70	23.77	114	56	118	68	120	60			2				2		149	20.1342281879195					0	0				4	2.91	1	4	4	1	1	.44
1983	1	1	18	3												2				2								0	0					5		6	5	4
1984	1	1	14	4		58.9	20.1	110	64	112	72	116	80							2		167	6.46706586826347	4.8	7	86	6.6	0	0	.6535	145.759317026488			1.02		6	5	4			3.5	.09	.14015	1.58	6.3	53.4	1.1	.03	.29
1985	1	2	19	5		62.3	23.02	112	62	106	64	98	64			2				2		335	4.2089552238806	4.2	9	82	3.7	0	0	.8561	98.7869613612609			.39	1	6	5	1		.3
1986	1	2	6	3																2								0	0					2.31		6	5	4
1987	1	2	66	4		67.7	27.15	132	78	140	82			136	74	2				2		147	10.3401360544218	4.3	10	92	2.8	0	0	.6535	92.6476372564961		5	4.79	1	5	4	1	2		1.3	.09	.59245	.4	9.3	57.8	.9	.03	.14
1988	1	2	49	1		72.599	28.01	142	90	146	92	138	86			1	1	1	1	2	93.1	139	4.53237410071942	4.5	17	85	5.2	0	1	.7548	93.1752232337934		1	.72		2	3	4	2	.78
1989	1	1	17	1		65	23.65	110	60	114	64	114	70			2				2	103.2	486	4.7119341563786	4.5	12	98	7	0	0	.9574	116.116405248647			2.95		6	5	4
1990	1	1	68	3		91.8	27.38	118	68	112	68	114	68			1	2	1	1	1	207.7	192	8.4375	4.9	18	211	6.2	1	1	1.16	64.3453985606407	7	5		5	5	4	3	2
1991	1	1	60	4		80.8	24.07	122	76	120	74	120	76			2				2		119	4.11764705882353					0	0				3	.86		3	3	4	2
1992	1	2	64	1		52.3	23.4	148	64	140	60	138	66			1	1	1	1	2		175	9.2	4.5	14	96	4.4	0	1	.6535	93.9584516149767		1			2	3	4	1		1.3	.09	.93245	.17	3.1	17.8	1.5	.03	.09
1993	1	1	3	2		14.7	15.06													2								0	0							6	5	4
1994	1	1	1	5		10.199														2								0	0					.76		6	5	4
1995	1	1	55	3		110.6	33.28	168	88	166	86	164	78			1	1	1	1	2		138	15.0724637681159	4.5	14	98	6.4	0	1	.8561	97.8033843025692		5	5	1	5	4	1	2
1996	1	2	36	1		66.2	26.69	104	52	102	50	102	46			2				2	93.7	141	6.59574468085106	4.2	12	86	4	0	0	.5522	120.899074625222		3	1.15		3	3	4	3	.35	1.2	.09	.23695	.81	7.2	43.8	1	.03	.1
1997	1	1	1	1		9.1999														2								0	0					.59		6	5	4
1998	1	2	24	5		48	19.45	118	68	116	68	114	70			2				2		17	14.7058823529412	4.8	20	81	4.9	0	0	.5522	131.532172933434		4	1.98	1	4	4	1	3	.34	1.3	.09	.0547	.05	2.8	10.8	.4	.03	.03
1999	1	1	68	3		89.2	28.03	144	74	134	72	126	72			2				1	156.4	189	6.82539682539683	4.5	17	154	5	1	0	.9574	81.1531264224306	6	1	.96		2	3	4	1		1.3	.09	2.660725	.74	8.8	64.5	1.3	.03	.2
[truncated: 90,063 more rows]
[truncated: 16 more columns]
